# Supplementary material for: Direct borylation of terrylene and quaterrylene
Source: Beilstein J Org Chem. 2020 Apr 6;16:621–7. doi: 10.3762/bjoc.16.58 (PMC7155900; doi:10.3762/bjoc.16.58)
Supplement: File 1 — Crystallographic information file (cif) for the TB4 crystal. [file Beilstein_J_Org_Chem-16-621-s001.cif]

 
data_00118HK2_0m_a
 
_audit_creation_method            'SHELXL-2014/7'
_shelx_SHELXL_version_number      '2014/7'
_chemical_name_systematic         ?
_chemical_name_common             ?
_chemical_melting_point           ?
_chemical_formula_moiety          'C54 H60 B4 O8, 2(C H2 Cl2)' 
_chemical_formula_sum
 'C56 H64 B4 Cl4 O8' 
_chemical_formula_weight          1050.11

loop_
 _atom_type_symbol
 _atom_type_description
 _atom_type_scat_dispersion_real
 _atom_type_scat_dispersion_imag
 _atom_type_scat_source
 'C'  'C'   0.0033   0.0016
 'International Tables Vol C Tables 4.2.6.8 and 6.1.1.4'
 'H'  'H'   0.0000   0.0000
 'International Tables Vol C Tables 4.2.6.8 and 6.1.1.4'
 'B'  'B'   0.0013   0.0007
 'International Tables Vol C Tables 4.2.6.8 and 6.1.1.4'
 'O'  'O'   0.0106   0.0060
 'International Tables Vol C Tables 4.2.6.8 and 6.1.1.4'
 'Cl'  'Cl'   0.1484   0.1585
 'International Tables Vol C Tables 4.2.6.8 and 6.1.1.4'
 
_space_group_crystal_system       monoclinic
_space_group_IT_number            14
_space_group_name_H-M_alt         'P 21/c'
_space_group_name_Hall            '-P 2ybc'
 
_shelx_space_group_comment
;
The symmetry employed for this shelxl refinement is uniquely defined
by the following loop, which should always be used as a source of
symmetry information in preference to the above space-group names.
They are only intended as comments.
;
 
loop_
 _space_group_symop_operation_xyz
 'x, y, z'
 '-x, y+1/2, -z+1/2'
 '-x, -y, -z'
 'x, -y-1/2, z-1/2'
 
_cell_length_a                    6.691(5)
_cell_length_b                    29.13(2)
_cell_length_c                    14.044(12)
_cell_angle_alpha                 90
_cell_angle_beta                  97.183(17)
_cell_angle_gamma                 90
_cell_volume                      2716(4)
_cell_formula_units_Z             2
_cell_measurement_temperature     103
_cell_measurement_reflns_used       234
_cell_measurement_theta_min        2.92
_cell_measurement_theta_max       17.79
 
_exptl_crystal_description          'prism'
 
_exptl_crystal_colour               'deep orange'
 
_exptl_crystal_density_meas       ?
_exptl_crystal_density_method     ?
_exptl_crystal_density_diffrn     1.284          
_exptl_crystal_F_000              1104
_exptl_transmission_factor_min    ?
_exptl_transmission_factor_max    ?
_exptl_crystal_size_max           0.150
_exptl_crystal_size_mid           0.020
_exptl_crystal_size_min           0.010
_exptl_absorpt_coefficient_mu     0.271
_shelx_estimated_absorpt_T_min    0.960
_shelx_estimated_absorpt_T_max    0.997
_exptl_absorpt_correction_type      multi-scan
 
_exptl_absorpt_correction_T_min  0.817 
_exptl_absorpt_correction_T_max  0.997 
_exptl_absorpt_process_details      
;
SADABS Sheldrick 1996
;
 
_exptl_absorpt_special_details    ?
_diffrn_ambient_temperature       103
_diffrn_radiation_wavelength      0.71073
_diffrn_radiation_type            MoK\a
_diffrn_source                    ?
_diffrn_measurement_device_type     'Bruker APEXII CCD area detector' 
 
_diffrn_measurement_method          'phi and omega scans' 
 
_diffrn_detector_area_resol_mean    8.333
 
_diffrn_reflns_number             6825
_diffrn_reflns_av_unetI/netI      0.2983
_diffrn_reflns_av_R_equivalents   0.1642
_diffrn_reflns_limit_h_min        -7
_diffrn_reflns_limit_h_max        7
_diffrn_reflns_limit_k_min        -30
_diffrn_reflns_limit_k_max        31
_diffrn_reflns_limit_l_min        -15
_diffrn_reflns_limit_l_max        5
_diffrn_reflns_theta_min          1.620
_diffrn_reflns_theta_max          23.619
_diffrn_reflns_theta_full         23.619
_diffrn_measured_fraction_theta_max   0.965
_diffrn_measured_fraction_theta_full  0.965
_diffrn_reflns_Laue_measured_fraction_max    0.965
_diffrn_reflns_Laue_measured_fraction_full   0.965
_diffrn_reflns_point_group_measured_fraction_max   0.965
_diffrn_reflns_point_group_measured_fraction_full  0.965
_reflns_number_total              3943
_reflns_number_gt                 1272
_reflns_threshold_expression      'I > 2\s'
_reflns_Friedel_coverage          0.000
_reflns_Friedel_fraction_max      .
_reflns_Friedel_fraction_full     .
 
_reflns_special_details
;
 Reflections were merged by SHELXL according to the crystal
 class for the calculation of statistics and refinement.
 
 _reflns_Friedel_fraction is defined as the number of unique
 Friedel pairs measured divided by the number that would be
 possible theoretically, ignoring centric projections and
 systematic absences.
;
 
_computing_data_collection          'APEX2 '
 
_computing_cell_refinement          'APEX2 (Bruker AXS, 2006)'
 
_computing_data_reduction           'SAINT (Bruker AXS, 2004)'
 
_computing_structure_solution       'SHELXS-97 (Sheldrick, 1997)'
 
_computing_structure_refinement     'SHELXL-97 (Sheldrick, 1997)'
 
_computing_molecular_graphics       'XSHEL (Bruker AXS,2002)'
 
_diffrn_radiation_source            'fine-focus sealed tube' 
 
_diffrn_radiation_monochromator     graphite  
 
_computing_publication_material     'XCIF (Bruker AXS, 2001)' 
 
_refine_special_details           ?
_refine_ls_structure_factor_coef  Fsqd
_refine_ls_matrix_type            full
_refine_ls_weighting_scheme       calc
_refine_ls_weighting_details
'w=1/[\s^2^(Fo^2^)+(0.0549P)^2^] where P=(Fo^2^+2Fc^2^)/3'
_atom_sites_solution_primary      ?
_atom_sites_solution_secondary    ?
_atom_sites_solution_hydrogens    geom
_refine_ls_hydrogen_treatment       constr
 
_refine_ls_extinction_method      none
_refine_ls_extinction_coef        .
_refine_ls_number_reflns          3943
_refine_ls_number_parameters      333
_refine_ls_number_restraints      18
_refine_ls_R_factor_all           0.2590
_refine_ls_R_factor_gt            0.0847
_refine_ls_wR_factor_ref          0.2254
_refine_ls_wR_factor_gt           0.1476
_refine_ls_goodness_of_fit_ref    0.925
_refine_ls_restrained_S_all       0.924
_refine_ls_shift/su_max           0.000
_refine_ls_shift/su_mean          0.000
 
loop_
 _atom_site_label
 _atom_site_type_symbol
 _atom_site_fract_x
 _atom_site_fract_y
 _atom_site_fract_z
 _atom_site_U_iso_or_equiv
 _atom_site_adp_type
 _atom_site_occupancy
 _atom_site_site_symmetry_order  
 _atom_site_calc_flag
 _atom_site_refinement_flags_posn
 _atom_site_refinement_flags_adp
 _atom_site_refinement_flags_occupancy
 _atom_site_disorder_assembly
 _atom_site_disorder_group
B1 B 0.400(2) 0.4531(4) 0.8526(8) 0.034(3) Uani 1 1 d . . . . .
B2 B 0.2136(17) 0.6521(4) 0.5009(8) 0.027(3) Uani 1 1 d . . . . .
C1 C 0.6351(13) 0.4730(3) 0.7301(6) 0.026(2) Uani 1 1 d . . . . .
H1 H 0.7160 0.4482 0.7564 0.032 Uiso 1 1 calc R U . . .
C2 C 0.4628(13) 0.4838(3) 0.7728(6) 0.025(2) Uani 1 1 d . . . . .
C3 C 0.3467(13) 0.5207(3) 0.7358(6) 0.025(2) Uani 1 1 d . . . . .
H3 H 0.2280 0.5284 0.7630 0.030 Uiso 1 1 calc R U . . .
C4 C 0.4008(13) 0.5473(3) 0.6585(6) 0.020(2) Uani 1 1 d . . . . .
C5 C 0.2831(14) 0.5845(3) 0.6209(6) 0.024(2) Uani 1 1 d . . . . .
H5 H 0.1664 0.5927 0.6492 0.028 Uiso 1 1 calc R U . . .
C6 C 0.3333(12) 0.6093(3) 0.5438(6) 0.021(2) Uani 1 1 d . . . . .
C7 C 0.5020(13) 0.5957(3) 0.5005(6) 0.023(2) Uani 1 1 d . . . . .
H7 H 0.5347 0.6123 0.4463 0.028 Uiso 1 1 calc R U . . .
C8 C 0.6225(13) 0.5589(3) 0.5338(6) 0.020(2) Uani 1 1 d . . . . .
C9 C 0.7989(13) 0.5449(3) 0.4879(6) 0.021(2) Uani 1 1 d . . . . .
C10 C 0.8504(13) 0.5679(3) 0.4079(6) 0.023(2) Uani 1 1 d . . . . .
H10 H 0.7710 0.5933 0.3834 0.027 Uiso 1 1 calc R U . . .
C11 C 0.9886(14) 0.4449(3) 0.6368(6) 0.024(2) Uani 1 1 d . . . . .
H11 H 0.9568 0.4279 0.6906 0.029 Uiso 1 1 calc R U . . .
C12 C 0.8707(12) 0.4823(3) 0.6052(6) 0.021(2) Uani 1 1 d . . . . .
C13 C 0.6970(13) 0.4961(3) 0.6514(6) 0.020(2) Uani 1 1 d . U . . .
C14 C 0.5726(12) 0.5343(3) 0.6149(6) 0.018(2) Uani 1 1 d . . . . .
C15 C 0.9152(12) 0.5066(3) 0.5239(6) 0.020(2) Uani 1 1 d . . . . .
C16 C 0.4071(16) 0.3940(3) 0.9617(7) 0.042(3) Uani 1 1 d . . . . .
C17 C 0.381(2) 0.3491(4) 0.9018(9) 0.092(5) Uani 1 1 d . . . . .
H17A H 0.2841 0.3542 0.8446 0.138 Uiso 1 1 calc R U . . .
H17B H 0.3322 0.3246 0.9407 0.138 Uiso 1 1 calc R U . . .
H17C H 0.5115 0.3402 0.8824 0.138 Uiso 1 1 calc R U . . .
C18 C 0.5268(18) 0.3847(4) 1.0552(8) 0.080(5) Uani 1 1 d . . . . .
H18A H 0.6420 0.3652 1.0456 0.120 Uiso 1 1 calc R U . . .
H18B H 0.4425 0.3689 1.0972 0.120 Uiso 1 1 calc R U . . .
H18C H 0.5753 0.4137 1.0849 0.120 Uiso 1 1 calc R U . . .
C19 C 0.2110(16) 0.4221(4) 0.9622(7) 0.042(3) Uani 1 1 d . . . . .
C20 C 0.0234(14) 0.3932(4) 0.9463(7) 0.055(3) Uani 1 1 d . . . . .
H20A H -0.0954 0.4131 0.9437 0.082 Uiso 1 1 calc R U . . .
H20B H 0.0230 0.3713 0.9991 0.082 Uiso 1 1 calc R U . . .
H20C H 0.0204 0.3765 0.8855 0.082 Uiso 1 1 calc R U . . .
C21 C 0.2128(18) 0.4527(4) 1.0476(7) 0.068(4) Uani 1 1 d . . . . .
H21A H 0.3309 0.4729 1.0519 0.102 Uiso 1 1 calc R U . . .
H21B H 0.2187 0.4340 1.1058 0.102 Uiso 1 1 calc R U . . .
H21C H 0.0901 0.4714 1.0410 0.102 Uiso 1 1 calc R U . . .
C22 C 0.0095(14) 0.7151(3) 0.4854(7) 0.035(3) Uani 1 1 d . . . . .
C23 C -0.2168(14) 0.7232(3) 0.4594(7) 0.045(3) Uani 1 1 d . . . . .
H23A H -0.2742 0.6986 0.4168 0.068 Uiso 1 1 calc R U . . .
H23B H -0.2388 0.7528 0.4267 0.068 Uiso 1 1 calc R U . . .
H23C H -0.2823 0.7233 0.5180 0.068 Uiso 1 1 calc R U . . .
C24 C 0.0963(16) 0.7490(3) 0.5617(8) 0.061(4) Uani 1 1 d . . . . .
H24A H 0.0442 0.7421 0.6223 0.092 Uiso 1 1 calc R U . . .
H24B H 0.0571 0.7802 0.5413 0.092 Uiso 1 1 calc R U . . .
H24C H 0.2435 0.7465 0.5707 0.092 Uiso 1 1 calc R U . . .
C25 C 0.1309(13) 0.7122(3) 0.3976(7) 0.033(3) Uani 1 1 d . U . . .
C26 C 0.0068(15) 0.6915(3) 0.3079(7) 0.049(3) Uani 1 1 d . . . . .
H26A H 0.0972 0.6828 0.2611 0.074 Uiso 1 1 calc R U . . .
H26B H -0.0907 0.7142 0.2793 0.074 Uiso 1 1 calc R U . . .
H26C H -0.0650 0.6642 0.3263 0.074 Uiso 1 1 calc R U . . .
C27 C 0.2367(16) 0.7551(3) 0.3736(8) 0.063(4) Uani 1 1 d . U . . .
H27A H 0.3167 0.7670 0.4315 0.094 Uiso 1 1 calc R U . . .
H27B H 0.1371 0.7781 0.3484 0.094 Uiso 1 1 calc R U . . .
H27C H 0.3258 0.7483 0.3250 0.094 Uiso 1 1 calc R U . . .
C28 C 0.7449(13) 0.6504(3) 0.6972(6) 0.035(3) Uani 1 1 d . . . . .
H28A H 0.7951 0.6524 0.6339 0.042 Uiso 1 1 calc R U . . .
H28B H 0.6506 0.6242 0.6951 0.042 Uiso 1 1 calc R U . . .
Cl1 Cl 0.9481(4) 0.64022(11) 0.78549(19) 0.0592(9) Uani 1 1 d . . . . .
Cl2 Cl 0.6158(5) 0.70040(10) 0.7168(2) 0.0607(9) Uani 1 1 d . . . . .
O1 O 0.5216(10) 0.4224(2) 0.9029(5) 0.0424(19) Uani 1 1 d . . . . .
O2 O 0.2126(10) 0.4520(2) 0.8784(5) 0.057(2) Uani 1 1 d . . . . .
O3 O 0.0387(9) 0.66880(19) 0.5286(4) 0.0276(16) Uani 1 1 d . . . . .
O4 O 0.2838(9) 0.6776(2) 0.4307(5) 0.0381(19) Uani 1 1 d . . . . .
 
loop_
 _atom_site_aniso_label
 _atom_site_aniso_U_11
 _atom_site_aniso_U_22
 _atom_site_aniso_U_33
 _atom_site_aniso_U_23
 _atom_site_aniso_U_13
 _atom_site_aniso_U_12
B1 0.053(9) 0.026(8) 0.023(7) -0.008(6) 0.010(6) 0.008(7)
B2 0.024(7) 0.019(7) 0.038(7) -0.005(5) 0.002(6) 0.007(6)
C1 0.027(6) 0.014(6) 0.036(6) -0.008(5) -0.003(5) 0.006(5)
C2 0.022(6) 0.024(6) 0.029(6) 0.005(5) 0.005(4) 0.002(5)
C3 0.010(5) 0.031(6) 0.036(6) -0.008(5) 0.010(4) -0.003(5)
C4 0.028(6) 0.009(5) 0.023(5) -0.001(4) 0.003(4) 0.002(5)
C5 0.024(6) 0.021(6) 0.025(5) -0.005(4) 0.001(4) -0.002(5)
C6 0.013(5) 0.025(6) 0.026(6) -0.002(4) -0.001(4) 0.003(5)
C7 0.025(6) 0.018(6) 0.025(5) 0.001(5) -0.001(4) -0.001(5)
C8 0.024(6) 0.012(6) 0.021(5) -0.008(4) -0.002(4) -0.005(5)
C9 0.026(6) 0.013(6) 0.022(5) -0.003(4) -0.004(4) -0.009(5)
C10 0.024(6) 0.016(6) 0.027(6) -0.002(4) -0.002(4) 0.003(5)
C11 0.034(6) 0.017(6) 0.021(5) 0.009(4) 0.004(4) 0.001(5)
C12 0.014(5) 0.025(6) 0.023(5) 0.000(5) 0.001(4) -0.001(5)
C13 0.027(5) 0.006(5) 0.026(5) -0.004(4) 0.000(4) -0.006(4)
C14 0.013(5) 0.016(6) 0.025(5) -0.001(4) 0.000(4) 0.001(4)
C15 0.026(6) 0.008(5) 0.026(6) 0.000(4) -0.002(4) -0.005(5)
C16 0.049(8) 0.028(7) 0.050(7) 0.018(5) 0.014(6) -0.010(6)
C17 0.126(13) 0.043(9) 0.112(12) 0.001(8) 0.031(10) -0.013(9)
C18 0.072(10) 0.119(12) 0.052(8) 0.047(8) 0.023(7) 0.030(9)
C19 0.041(7) 0.046(8) 0.040(7) 0.019(6) 0.013(5) 0.011(6)
C20 0.024(7) 0.091(10) 0.051(7) 0.006(7) 0.011(5) 0.001(7)
C21 0.100(11) 0.052(9) 0.049(8) -0.008(7) -0.001(7) 0.026(8)
C22 0.035(7) 0.018(6) 0.052(7) 0.000(5) 0.009(5) 0.013(5)
C23 0.029(6) 0.051(8) 0.057(7) 0.023(6) 0.009(5) 0.018(6)
C24 0.057(9) 0.044(8) 0.078(9) -0.020(7) -0.010(7) 0.017(7)
C25 0.014(5) 0.024(6) 0.061(7) 0.019(5) 0.007(5) 0.013(5)
C26 0.054(8) 0.061(8) 0.034(7) 0.022(6) 0.011(6) 0.027(7)
C27 0.064(9) 0.022(7) 0.105(10) 0.035(7) 0.021(7) -0.004(6)
C28 0.031(6) 0.050(8) 0.024(6) -0.012(5) 0.008(5) -0.006(6)
Cl1 0.055(2) 0.085(2) 0.0374(17) -0.0092(16) 0.0036(14) 0.0055(19)
Cl2 0.071(2) 0.058(2) 0.0548(19) -0.0160(16) 0.0137(16) 0.0123(18)
O1 0.042(5) 0.041(5) 0.049(5) 0.021(4) 0.021(4) 0.009(4)
O2 0.039(5) 0.071(6) 0.066(5) 0.049(4) 0.023(4) 0.021(4)
O3 0.032(4) 0.022(4) 0.029(4) 0.001(3) 0.004(3) 0.007(3)
O4 0.035(4) 0.028(4) 0.055(5) 0.019(3) 0.019(4) 0.016(4)
 
_geom_special_details
;
 All esds (except the esd in the dihedral angle between two l.s. planes)
 are estimated using the full covariance matrix.  The cell esds are taken
 into account individually in the estimation of esds in distances, angles
 and torsion angles; correlations between esds in cell parameters are only
 used when they are defined by crystal symmetry.  An approximate (isotropic)
 treatment of cell esds is used for estimating esds involving l.s. planes.
;
 
loop_
 _geom_bond_atom_site_label_1
 _geom_bond_atom_site_label_2
 _geom_bond_distance
 _geom_bond_site_symmetry_2
 _geom_bond_publ_flag
B1 O2 1.348(13) . ?
B1 O1 1.349(13) . ?
B1 C2 1.532(13) . ?
B2 O4 1.362(12) . ?
B2 O3 1.368(11) . ?
B2 C6 1.562(13) . ?
C1 C13 1.401(11) . ?
C1 C2 1.401(11) . ?
C1 H1 0.9500 . ?
C2 C3 1.390(11) . ?
C3 C4 1.416(11) . ?
C3 H3 0.9500 . ?
C4 C5 1.403(11) . ?
C4 C14 1.419(11) . ?
C5 C6 1.379(11) . ?
C5 H5 0.9500 . ?
C6 C7 1.405(11) . ?
C7 C8 1.388(11) . ?
C7 H7 0.9500 . ?
C8 C14 1.420(11) . ?
C8 C9 1.471(11) . ?
C9 C10 1.388(11) . ?
C9 C15 1.417(11) . ?
C10 C11 1.365(11) 3_766 ?
C10 H10 0.9500 . ?
C11 C10 1.365(11) 3_766 ?
C11 C12 1.384(11) . ?
C11 H11 0.9500 . ?
C12 C15 1.408(11) . ?
C12 C13 1.457(11) . ?
C13 C14 1.445(11) . ?
C15 C15 1.441(16) 3_766 ?
C16 O1 1.453(10) . ?
C16 C18 1.475(14) . ?
C16 C19 1.546(13) . ?
C16 C17 1.554(14) . ?
C17 H17A 0.9800 . ?
C17 H17B 0.9800 . ?
C17 H17C 0.9800 . ?
C18 H18A 0.9800 . ?
C18 H18B 0.9800 . ?
C18 H18C 0.9800 . ?
C19 O2 1.466(10) . ?
C19 C21 1.494(13) . ?
C19 C20 1.504(13) . ?
C20 H20A 0.9800 . ?
C20 H20B 0.9800 . ?
C20 H20C 0.9800 . ?
C21 H21A 0.9800 . ?
C21 H21B 0.9800 . ?
C21 H21C 0.9800 . ?
C22 O3 1.481(10) . ?
C22 C24 1.518(13) . ?
C22 C23 1.530(12) . ?
C22 C25 1.561(12) . ?
C23 H23A 0.9800 . ?
C23 H23B 0.9800 . ?
C23 H23C 0.9800 . ?
C24 H24A 0.9800 . ?
C24 H24B 0.9800 . ?
C24 H24C 0.9800 . ?
C25 O4 1.470(10) . ?
C25 C27 1.496(11) . ?
C25 C26 1.543(13) . ?
C26 H26A 0.9800 . ?
C26 H26B 0.9800 . ?
C26 H26C 0.9800 . ?
C27 H27A 0.9800 . ?
C27 H27B 0.9800 . ?
C27 H27C 0.9800 . ?
C28 Cl2 1.732(9) . ?
C28 Cl1 1.747(9) . ?
C28 H28A 0.9900 . ?
C28 H28B 0.9900 . ?
 
loop_
 _geom_angle_atom_site_label_1
 _geom_angle_atom_site_label_2
 _geom_angle_atom_site_label_3
 _geom_angle
 _geom_angle_site_symmetry_1
 _geom_angle_site_symmetry_3
 _geom_angle_publ_flag
O2 B1 O1 111.4(9) . . ?
O2 B1 C2 124.0(10) . . ?
O1 B1 C2 124.5(10) . . ?
O4 B2 O3 113.4(9) . . ?
O4 B2 C6 120.5(8) . . ?
O3 B2 C6 126.1(9) . . ?
C13 C1 C2 124.8(8) . . ?
C13 C1 H1 117.6 . . ?
C2 C1 H1 117.6 . . ?
C3 C2 C1 117.7(8) . . ?
C3 C2 B1 122.3(9) . . ?
C1 C2 B1 119.9(9) . . ?
C2 C3 C4 121.7(8) . . ?
C2 C3 H3 119.1 . . ?
C4 C3 H3 119.1 . . ?
C5 C4 C14 119.3(8) . . ?
C5 C4 C3 121.6(8) . . ?
C14 C4 C3 119.0(8) . . ?
C6 C5 C4 121.4(8) . . ?
C6 C5 H5 119.3 . . ?
C4 C5 H5 119.3 . . ?
C5 C6 C7 118.6(8) . . ?
C5 C6 B2 124.0(8) . . ?
C7 C6 B2 117.3(8) . . ?
C8 C7 C6 122.5(8) . . ?
C8 C7 H7 118.8 . . ?
C6 C7 H7 118.8 . . ?
C7 C8 C14 118.4(8) . . ?
C7 C8 C9 122.0(8) . . ?
C14 C8 C9 119.6(8) . . ?
C10 C9 C15 119.1(8) . . ?
C10 C9 C8 121.1(8) . . ?
C15 C9 C8 119.8(8) . . ?
C11 C10 C9 122.1(8) 3_766 . ?
C11 C10 H10 119.0 3_766 . ?
C9 C10 H10 119.0 . . ?
C10 C11 C12 121.2(8) 3_766 . ?
C10 C11 H11 119.4 3_766 . ?
C12 C11 H11 119.4 . . ?
C11 C12 C15 119.1(8) . . ?
C11 C12 C13 122.0(8) . . ?
C15 C12 C13 118.9(8) . . ?
C1 C13 C14 115.9(8) . . ?
C1 C13 C12 123.3(8) . . ?
C14 C13 C12 120.8(8) . . ?
C8 C14 C4 119.8(8) . . ?
C8 C14 C13 119.3(8) . . ?
C4 C14 C13 120.9(8) . . ?
C12 C15 C9 121.6(8) . . ?
C12 C15 C15 120.1(10) . 3_766 ?
C9 C15 C15 118.4(10) . 3_766 ?
O1 C16 C18 110.2(9) . . ?
O1 C16 C19 102.2(7) . . ?
C18 C16 C19 117.4(9) . . ?
O1 C16 C17 101.6(8) . . ?
C18 C16 C17 109.7(10) . . ?
C19 C16 C17 114.2(10) . . ?
C16 C17 H17A 109.5 . . ?
C16 C17 H17B 109.5 . . ?
H17A C17 H17B 109.5 . . ?
C16 C17 H17C 109.5 . . ?
H17A C17 H17C 109.5 . . ?
H17B C17 H17C 109.5 . . ?
C16 C18 H18A 109.5 . . ?
C16 C18 H18B 109.5 . . ?
H18A C18 H18B 109.5 . . ?
C16 C18 H18C 109.5 . . ?
H18A C18 H18C 109.5 . . ?
H18B C18 H18C 109.5 . . ?
O2 C19 C21 106.7(9) . . ?
O2 C19 C20 107.6(9) . . ?
C21 C19 C20 112.1(9) . . ?
O2 C19 C16 102.7(7) . . ?
C21 C19 C16 113.4(9) . . ?
C20 C19 C16 113.4(9) . . ?
C19 C20 H20A 109.5 . . ?
C19 C20 H20B 109.5 . . ?
H20A C20 H20B 109.5 . . ?
C19 C20 H20C 109.5 . . ?
H20A C20 H20C 109.5 . . ?
H20B C20 H20C 109.5 . . ?
C19 C21 H21A 109.5 . . ?
C19 C21 H21B 109.5 . . ?
H21A C21 H21B 109.5 . . ?
C19 C21 H21C 109.5 . . ?
H21A C21 H21C 109.5 . . ?
H21B C21 H21C 109.5 . . ?
O3 C22 C24 106.5(8) . . ?
O3 C22 C23 108.3(7) . . ?
C24 C22 C23 110.4(8) . . ?
O3 C22 C25 102.7(6) . . ?
C24 C22 C25 113.7(9) . . ?
C23 C22 C25 114.7(8) . . ?
C22 C23 H23A 109.5 . . ?
C22 C23 H23B 109.5 . . ?
H23A C23 H23B 109.5 . . ?
C22 C23 H23C 109.5 . . ?
H23A C23 H23C 109.5 . . ?
H23B C23 H23C 109.5 . . ?
C22 C24 H24A 109.5 . . ?
C22 C24 H24B 109.5 . . ?
H24A C24 H24B 109.5 . . ?
C22 C24 H24C 109.5 . . ?
H24A C24 H24C 109.5 . . ?
H24B C24 H24C 109.5 . . ?
O4 C25 C27 108.3(7) . . ?
O4 C25 C26 105.8(7) . . ?
C27 C25 C26 111.4(9) . . ?
O4 C25 C22 101.4(7) . . ?
C27 C25 C22 116.1(8) . . ?
C26 C25 C22 112.7(8) . . ?
C25 C26 H26A 109.5 . . ?
C25 C26 H26B 109.5 . . ?
H26A C26 H26B 109.5 . . ?
C25 C26 H26C 109.5 . . ?
H26A C26 H26C 109.5 . . ?
H26B C26 H26C 109.5 . . ?
C25 C27 H27A 109.5 . . ?
C25 C27 H27B 109.5 . . ?
H27A C27 H27B 109.5 . . ?
C25 C27 H27C 109.5 . . ?
H27A C27 H27C 109.5 . . ?
H27B C27 H27C 109.5 . . ?
Cl2 C28 Cl1 112.9(5) . . ?
Cl2 C28 H28A 109.0 . . ?
Cl1 C28 H28A 109.0 . . ?
Cl2 C28 H28B 109.0 . . ?
Cl1 C28 H28B 109.0 . . ?
H28A C28 H28B 107.8 . . ?
B1 O1 C16 110.4(8) . . ?
B1 O2 C19 109.3(8) . . ?
B2 O3 C22 106.3(7) . . ?
B2 O4 C25 108.2(7) . . ?
 
loop_
 _geom_torsion_atom_site_label_1
 _geom_torsion_atom_site_label_2
 _geom_torsion_atom_site_label_3
 _geom_torsion_atom_site_label_4
 _geom_torsion
 _geom_torsion_site_symmetry_1
 _geom_torsion_site_symmetry_2
 _geom_torsion_site_symmetry_3
 _geom_torsion_site_symmetry_4
 _geom_torsion_publ_flag
C13 C1 C2 C3 -1.4(14) . . . . ?
C13 C1 C2 B1 174.2(8) . . . . ?
O2 B1 C2 C3 15.6(16) . . . . ?
O1 B1 C2 C3 -167.4(9) . . . . ?
O2 B1 C2 C1 -159.9(10) . . . . ?
O1 B1 C2 C1 17.2(15) . . . . ?
C1 C2 C3 C4 -0.9(13) . . . . ?
B1 C2 C3 C4 -176.4(8) . . . . ?
C2 C3 C4 C5 179.7(8) . . . . ?
C2 C3 C4 C14 3.1(13) . . . . ?
C14 C4 C5 C6 -1.5(13) . . . . ?
C3 C4 C5 C6 -178.0(8) . . . . ?
C4 C5 C6 C7 2.4(13) . . . . ?
C4 C5 C6 B2 -177.7(8) . . . . ?
O4 B2 C6 C5 173.5(9) . . . . ?
O3 B2 C6 C5 -4.6(15) . . . . ?
O4 B2 C6 C7 -6.5(13) . . . . ?
O3 B2 C6 C7 175.3(9) . . . . ?
C5 C6 C7 C8 -1.6(13) . . . . ?
B2 C6 C7 C8 178.4(8) . . . . ?
C6 C7 C8 C14 -0.1(13) . . . . ?
C6 C7 C8 C9 -180.0(8) . . . . ?
C7 C8 C9 C10 -1.0(13) . . . . ?
C14 C8 C9 C10 179.2(8) . . . . ?
C7 C8 C9 C15 -179.0(8) . . . . ?
C14 C8 C9 C15 1.1(12) . . . . ?
C15 C9 C10 C11 -0.9(13) . . . 3_766 ?
C8 C9 C10 C11 -179.0(8) . . . 3_766 ?
C10 C11 C12 C15 1.7(13) 3_766 . . . ?
C10 C11 C12 C13 179.4(8) 3_766 . . . ?
C2 C1 C13 C14 1.4(13) . . . . ?
C2 C1 C13 C12 -176.2(8) . . . . ?
C11 C12 C13 C1 -0.4(13) . . . . ?
C15 C12 C13 C1 177.3(8) . . . . ?
C11 C12 C13 C14 -177.9(8) . . . . ?
C15 C12 C13 C14 -0.3(12) . . . . ?
C7 C8 C14 C4 1.0(12) . . . . ?
C9 C8 C14 C4 -179.1(8) . . . . ?
C7 C8 C14 C13 -179.5(8) . . . . ?
C9 C8 C14 C13 0.4(12) . . . . ?
C5 C4 C14 C8 -0.3(12) . . . . ?
C3 C4 C14 C8 176.4(8) . . . . ?
C5 C4 C14 C13 -179.8(8) . . . . ?
C3 C4 C14 C13 -3.1(12) . . . . ?
C1 C13 C14 C8 -178.6(8) . . . . ?
C12 C13 C14 C8 -0.8(12) . . . . ?
C1 C13 C14 C4 0.9(12) . . . . ?
C12 C13 C14 C4 178.6(8) . . . . ?
C11 C12 C15 C9 179.6(8) . . . . ?
C13 C12 C15 C9 1.8(13) . . . . ?
C11 C12 C15 C15 -1.6(15) . . . 3_766 ?
C13 C12 C15 C15 -179.3(9) . . . 3_766 ?
C10 C9 C15 C12 179.6(8) . . . . ?
C8 C9 C15 C12 -2.3(13) . . . . ?
C10 C9 C15 C15 0.7(14) . . . 3_766 ?
C8 C9 C15 C15 178.9(9) . . . 3_766 ?
O1 C16 C19 O2 19.6(10) . . . . ?
C18 C16 C19 O2 140.2(10) . . . . ?
C17 C16 C19 O2 -89.2(10) . . . . ?
O1 C16 C19 C21 -95.2(10) . . . . ?
C18 C16 C19 C21 25.4(14) . . . . ?
C17 C16 C19 C21 156.0(9) . . . . ?
O1 C16 C19 C20 135.4(8) . . . . ?
C18 C16 C19 C20 -103.9(11) . . . . ?
C17 C16 C19 C20 26.6(12) . . . . ?
O3 C22 C25 O4 -27.5(9) . . . . ?
C24 C22 C25 O4 87.0(9) . . . . ?
C23 C22 C25 O4 -144.7(8) . . . . ?
O3 C22 C25 C27 -144.7(8) . . . . ?
C24 C22 C25 C27 -30.1(12) . . . . ?
C23 C22 C25 C27 98.2(11) . . . . ?
O3 C22 C25 C26 85.1(9) . . . . ?
C24 C22 C25 C26 -160.3(8) . . . . ?
C23 C22 C25 C26 -32.0(11) . . . . ?
O2 B1 O1 C16 6.4(12) . . . . ?
C2 B1 O1 C16 -170.9(9) . . . . ?
C18 C16 O1 B1 -142.1(9) . . . . ?
C19 C16 O1 B1 -16.5(11) . . . . ?
C17 C16 O1 B1 101.7(10) . . . . ?
O1 B1 O2 C19 7.6(12) . . . . ?
C2 B1 O2 C19 -175.0(9) . . . . ?
C21 C19 O2 B1 102.3(10) . . . . ?
C20 C19 O2 B1 -137.1(9) . . . . ?
C16 C19 O2 B1 -17.2(11) . . . . ?
O4 B2 O3 C22 -11.6(11) . . . . ?
C6 B2 O3 C22 166.7(9) . . . . ?
C24 C22 O3 B2 -95.4(9) . . . . ?
C23 C22 O3 B2 145.9(8) . . . . ?
C25 C22 O3 B2 24.3(9) . . . . ?
O3 B2 O4 C25 -7.6(11) . . . . ?
C6 B2 O4 C25 174.1(8) . . . . ?
C27 C25 O4 B2 144.6(9) . . . . ?
C26 C25 O4 B2 -95.8(9) . . . . ?
C22 C25 O4 B2 21.9(9) . . . . ?
 
_refine_diff_density_max    0.435
_refine_diff_density_min   -0.323
_refine_diff_density_rms    0.084

_shelx_res_file
;

    00118HK2_0m_a.res created by SHELXL-2014/7

TITL 00118HK2_0m_a.res in P2(1)/c
CELL  0.71073   6.6911  29.1340  14.0441   90.000   97.183   90.000
ZERR    2.000   0.0050   0.0200   0.0120    0.000    0.017    0.000
LATT 1
SYMM -X, 1/2+Y, 1/2-Z
SFAC C  H  B  O  Cl
UNIT 112  128  8  16  8
MERG 2
OMIT     0   2   0
OMIT     2   8   4
L.S. 10
ACTA
BOND $H
FMAP 2
PLAN 2
SIZE 0.01 0.02 0.15
CONF
ISOR 0.03 C27
ISOR 0.02 C25
ISOR 0.01 C13
TEMP -170
WGHT    0.054900
FVAR       0.47372
B1    3    0.399836    0.453069    0.852565    11.00000    0.05283    0.02627 =
         0.02348   -0.00781    0.01015    0.00766
B2    3    0.213575    0.652144    0.500879    11.00000    0.02446    0.01897 =
         0.03782   -0.00549    0.00215    0.00726
C1    1    0.635117    0.472982    0.730110    11.00000    0.02686    0.01450 =
         0.03604   -0.00819   -0.00290    0.00580
AFIX  43
H1    2    0.715990    0.448160    0.756441    11.00000   -1.20000
AFIX   0
C2    1    0.462756    0.483757    0.772848    11.00000    0.02189    0.02400 =
         0.02919    0.00505    0.00512    0.00157
C3    1    0.346704    0.520734    0.735788    11.00000    0.01049    0.03071 =
         0.03590   -0.00838    0.00998   -0.00320
AFIX  43
H3    2    0.228021    0.528390    0.763012    11.00000   -1.20000
AFIX   0
C4    1    0.400847    0.547276    0.658513    11.00000    0.02777    0.00887 =
         0.02333   -0.00097    0.00325    0.00182
C5    1    0.283106    0.584456    0.620928    11.00000    0.02425    0.02133 =
         0.02462   -0.00471    0.00116   -0.00176
AFIX  43
H5    2    0.166351    0.592658    0.649190    11.00000   -1.20000
AFIX   0
C6    1    0.333284    0.609344    0.543827    11.00000    0.01263    0.02476 =
         0.02552   -0.00202   -0.00115    0.00282
C7    1    0.501978    0.595714    0.500491    11.00000    0.02471    0.01829 =
         0.02494    0.00087   -0.00081   -0.00130
AFIX  43
H7    2    0.534740    0.612325    0.446332    11.00000   -1.20000
AFIX   0
C8    1    0.622538    0.558903    0.533817    11.00000    0.02406    0.01217 =
         0.02142   -0.00774   -0.00183   -0.00473
C9    1    0.798893    0.544934    0.487934    11.00000    0.02585    0.01303 =
         0.02197   -0.00252   -0.00374   -0.00941
C10   1    0.850366    0.567857    0.407855    11.00000    0.02392    0.01585 =
         0.02686   -0.00246   -0.00217    0.00263
AFIX  43
H10   2    0.770970    0.593257    0.383355    11.00000   -1.20000
AFIX   0
C11   1    0.988564    0.444936    0.636819    11.00000    0.03402    0.01689 =
         0.02122    0.00939    0.00436    0.00054
AFIX  43
H11   2    0.956825    0.427896    0.690616    11.00000   -1.20000
AFIX   0
C12   1    0.870665    0.482262    0.605211    11.00000    0.01410    0.02519 =
         0.02319    0.00018    0.00084   -0.00139
C13   1    0.697003    0.496116    0.651403    11.00000    0.02683    0.00645 =
         0.02618   -0.00387    0.00011   -0.00563
C14   1    0.572578    0.534328    0.614901    11.00000    0.01339    0.01552 =
         0.02543   -0.00070   -0.00033    0.00060
C15   1    0.915241    0.506642    0.523865    11.00000    0.02553    0.00758 =
         0.02557   -0.00020   -0.00172   -0.00457
C16   1    0.407055    0.394031    0.961749    11.00000    0.04923    0.02793 =
         0.04996    0.01770    0.01356   -0.00982
C17   1    0.381335    0.349116    0.901818    11.00000    0.12551    0.04336 =
         0.11201    0.00131    0.03101   -0.01322
AFIX 137
H17A  2    0.284141    0.354233    0.844591    11.00000   -1.50000
H17B  2    0.332187    0.324628    0.940712    11.00000   -1.50000
H17C  2    0.511453    0.340157    0.882352    11.00000   -1.50000
AFIX   0
C18   1    0.526760    0.384651    1.055225    11.00000    0.07200    0.11909 =
         0.05245    0.04737    0.02343    0.03030
AFIX 137
H18A  2    0.641987    0.365186    1.045596    11.00000   -1.50000
H18B  2    0.442499    0.368870    1.097229    11.00000   -1.50000
H18C  2    0.575306    0.413667    1.084943    11.00000   -1.50000
AFIX   0
C19   1    0.210951    0.422077    0.962205    11.00000    0.04117    0.04579 =
         0.03993    0.01866    0.01311    0.01057
C20   1    0.023420    0.393230    0.946253    11.00000    0.02410    0.09058 =
         0.05056    0.00550    0.01095    0.00140
AFIX 137
H20A  2   -0.095352    0.413086    0.943707    11.00000   -1.50000
H20B  2    0.022960    0.371289    0.999117    11.00000   -1.50000
H20C  2    0.020422    0.376513    0.885538    11.00000   -1.50000
AFIX   0
C21   1    0.212818    0.452729    1.047565    11.00000    0.10018    0.05190 =
         0.04878   -0.00792   -0.00143    0.02578
AFIX 137
H21A  2    0.330937    0.472862    1.051889    11.00000   -1.50000
H21B  2    0.218676    0.434025    1.105846    11.00000   -1.50000
H21C  2    0.090065    0.471410    1.040965    11.00000   -1.50000
AFIX   0
C22   1    0.009456    0.715084    0.485381    11.00000    0.03501    0.01789 =
         0.05188    0.00048    0.00904    0.01294
C23   1   -0.216787    0.723169    0.459400    11.00000    0.02939    0.05091 =
         0.05673    0.02306    0.00926    0.01822
AFIX 137
H23A  2   -0.274169    0.698580    0.416845    11.00000   -1.50000
H23B  2   -0.238777    0.752787    0.426688    11.00000   -1.50000
H23C  2   -0.282292    0.723316    0.518032    11.00000   -1.50000
AFIX   0
C24   1    0.096266    0.748968    0.561705    11.00000    0.05732    0.04392 =
         0.07810   -0.02043   -0.01047    0.01654
AFIX 137
H24A  2    0.044221    0.742052    0.622308    11.00000   -1.50000
H24B  2    0.057118    0.780216    0.541347    11.00000   -1.50000
H24C  2    0.243492    0.746508    0.570723    11.00000   -1.50000
AFIX   0
C25   1    0.130928    0.712190    0.397603    11.00000    0.01374    0.02429 =
         0.06067    0.01902    0.00674    0.01271
C26   1    0.006803    0.691464    0.307892    11.00000    0.05448    0.06057 =
         0.03373    0.02181    0.01066    0.02732
AFIX 137
H26A  2    0.097240    0.682848    0.261104    11.00000   -1.50000
H26B  2   -0.090718    0.714196    0.279268    11.00000   -1.50000
H26C  2   -0.064961    0.664181    0.326318    11.00000   -1.50000
AFIX   0
C27   1    0.236733    0.755102    0.373573    11.00000    0.06404    0.02205 =
         0.10504    0.03454    0.02127   -0.00377
AFIX 137
H27A  2    0.316684    0.767021    0.431531    11.00000   -1.50000
H27B  2    0.137066    0.778119    0.348402    11.00000   -1.50000
H27C  2    0.325762    0.748279    0.325045    11.00000   -1.50000
AFIX   0
C28   1    0.744893    0.650441    0.697165    11.00000    0.03143    0.05008 =
         0.02394   -0.01179    0.00823   -0.00626
AFIX  23
H28A  2    0.795137    0.652435    0.633917    11.00000   -1.20000
H28B  2    0.650585    0.624173    0.695077    11.00000   -1.20000
AFIX   0
CL1   5    0.948052    0.640217    0.785492    11.00000    0.05508    0.08464 =
         0.03745   -0.00922    0.00355    0.00546
CL2   5    0.615828    0.700395    0.716808    11.00000    0.07063    0.05828 =
         0.05475   -0.01600    0.01370    0.01232
O1    4    0.521590    0.422354    0.902858    11.00000    0.04177    0.04092 =
         0.04852    0.02063    0.02133    0.00892
O2    4    0.212564    0.452035    0.878423    11.00000    0.03865    0.07127 =
         0.06629    0.04924    0.02261    0.02095
O3    4    0.038662    0.668805    0.528589    11.00000    0.03239    0.02172 =
         0.02883    0.00143    0.00441    0.00675
O4    4    0.283782    0.677592    0.430741    11.00000    0.03487    0.02782 =
         0.05502    0.01900    0.01877    0.01564
HKLF 4

REM  00118HK2_0m_a.res in P2(1)/c
REM R1 =  0.0847 for    1272 Fo > 4sig(Fo)  and  0.2590 for all    3943 data
REM    333 parameters refined using     18 restraints

END

WGHT      0.0565      0.0000

REM Highest difference peak  0.435,  deepest hole -0.323,  1-sigma level  0.084
Q1    1   0.2617  0.4743  0.9379  11.00000  0.05    0.43
Q2    1   0.4995  0.3462  0.7359  11.00000  0.05    0.42
;
_shelx_res_checksum   61857

_shelx_hkl_file
;
   1   0   0    0.10   15.60
   2   0   0  381.76   44.30
   3   0   0  646.04   56.89
   4   0   0  189.88   50.49
   5   0   0  345.37   66.39
   6   0   0   -3.80   35.50
  -6   0   0   27.40   46.30
   7   0   0  -35.30   35.00
   1  -1   0  220.08   22.60
   1   1   0  202.78   26.80
   2  -1   0  506.45   44.50
   2   1   0  519.05   46.50
   3  -1   0  280.57   46.50
   3   1   0  283.47   47.10
   4  -1   0  194.78   46.60
   4   1   0  224.38   53.49
   5  -1   0  -35.60   25.40
   5   1   0   29.60   36.30
  -5   1   0  -11.10   47.60
   6  -1   0  448.26   80.89
   6   1   0  278.57   69.69
   7  -1   0   13.60   47.30
   7   1   0   44.80   48.10
   0  -2   0   -0.60    1.30
   0   2   0    2.10    3.10
   1  -2   0 2988.20   47.50
  -1   2   0 3031.60   47.70
   1   2   0 3018.70   69.29
   2  -2   0  -21.90   19.40
  -2   2   0  -21.90   27.10
   2   2   0    8.50   27.60
   3  -2   0  451.55   54.89
   3   2   0  499.55   62.29
   4  -2   0   70.49   34.80
   4   2   0  105.19   41.40
  -4   2   0  -10.00   34.50
   5  -2   0  -26.10   24.80
  -5   2   0  -15.90   37.20
   5   2   0   80.99   41.50
   6  -2   0   61.59   48.10
  -6   2   0   52.09   64.49
   6   2   0   61.99   40.00
   7  -2   0   14.20   63.69
   7   2   0   -3.50   35.90
   0  -3   0    0.00    2.80
   0   3   0    1.10    7.60
   1  -3   0 1590.34   31.90
  -1   3   0 1561.04   31.50
   1   3   0 1520.25   56.59
   2  -3   0 2298.57   64.39
   2   3   0 2318.77   85.69
   3  -3   0   32.60   26.30
   3   3   0   40.10   33.30
  -3   3   0   80.69   55.39
   4  -3   0   92.59   34.90
  -4   3   0   -6.50   36.70
   4   3   0   92.89   39.70
   5  -3   0   78.09   43.80
  -5   3   0   -4.20   40.10
   5   3   0  165.38   54.29
   6  -3   0  165.18   57.49
   6   3   0  100.39   50.99
  -6   3   0   -2.90   43.20
   7   3   0   78.49   46.90
   0   4   0  188.08   18.30
   1   4   0    7.20   25.60
   2  -4   0 1241.28   47.60
   2   4   0 1259.17   69.69
   3  -4   0   66.99   27.50
  -3   4   0   21.00   43.50
   3   4   0   53.59   34.80
   4  -4   0  584.44   57.69
   4   4   0  724.83   71.79
   5  -4   0   -2.30   31.90
  -5   4   0   11.80   55.89
   5   4   0   44.40   40.30
   6  -4   0   19.90   40.00
   6   4   0   17.90   39.70
  -6   4   0  -10.60   42.30
   7   4   0   60.59   50.69
   0   5   0   12.70   14.50
   1   5   0  102.89   30.80
   2  -5   0   49.99   18.30
   2   5   0   62.59   32.50
   3  -5   0  834.72   52.99
   3   5   0  837.22   74.49
   4  -5   0  891.91   64.39
   4   5   0  823.02   78.09
   5  -5   0    1.90   31.80
  -5   5   0   34.70   49.90
   5   5   0  -52.29   29.20
   6  -5   0   82.29   39.90
  -6   5   0   15.60   54.49
   6   5   0  -13.60   32.10
   7   5   0   29.90   45.80
   0   6   0   20.00   19.10
   1   6   0  274.57   41.40
   2   6   0   80.99   34.40
   3  -6   0 1068.79   55.49
   3   6   0 1072.99   80.59
   4  -6   0   39.00   28.30
  -4   6   0  -41.40   25.00
   4   6   0   36.30   37.60
   5  -6   0   33.60   29.70
  -5   6   0   63.39   61.89
   5   6   0   32.00   41.20
   6   6   0   33.10   47.20
   7   6   0   -9.70   41.00
   0   7   0  -19.40   18.70
   1   7   0  795.62   57.29
   2   7   0   48.90   31.90
  -2   7   0   66.79   14.60
  -2   7   0   76.29   11.80
   3  -7   0   18.10   18.70
   3   7   0   50.79   35.70
   4   7   0  429.46   71.39
   5  -7   0   15.60   24.80
   5   7   0  -54.69   33.50
   6   7   0   12.50   45.50
   7   7   0   19.80   43.00
   0   8   0  511.45   39.00
   1  -8   0  181.78   16.70
  -1   8   0  167.48   17.80
   1   8   0  233.68   41.30
   2   8   0   44.30   32.90
  -3   8   0   -2.40   12.80
   3   8   0  -33.30   29.80
   4   8   0    4.60   34.90
   5   8   0  576.84   91.99
   6   8   0  -23.30   39.60
   7   8   0   63.19   46.40
   0   9   0    8.60   19.40
   1  -9   0   37.20   16.30
   1   9   0   26.10   28.60
  -1   9   0   41.60   14.70
   2   9   0  370.16   57.99
  -3   9   0    0.90   10.30
   3   9   0   36.90   37.40
  -4   9   0  136.79   26.30
   4   9   0  112.29   48.00
   5   9   0  651.53   99.49
   6   9   0   79.19   53.69
   7   9   0   81.69   53.99
   0  10   0  336.97   41.00
   1  10   0  931.11   63.39
  -1  10   0  938.21   35.40
   2  10   0  493.45   65.89
   3  10   0  117.39   44.80
  -4  10   0  108.89   21.20
   4  10   0  123.89   49.90
   5  10   0  412.46   87.09
   6  10   0   69.09   53.09
   7  10   0  130.29   53.69
   0  11   0  -23.90   19.40
   1  11   0   51.49   32.70
  -1  11   0   28.80   17.20
   2  11   0  209.68   52.69
   3  11   0   99.29   44.50
   4  11   0   -4.70   37.20
  -4  11   0   37.00   13.40
   5  11   0  539.65   95.79
   6  11   0   76.19   46.30
   7  11   0   15.60   39.70
   0  12   0  118.09   31.70
   1  12   0   45.00   32.00
  -1  12   0   85.09   22.40
   2  12   0  120.39   43.70
   3  12   0   64.09   42.20
   4  12   0  323.47   67.79
   5  12   0  710.93  107.09
   6  12   0   48.80   47.50
   0  13   0    6.90   25.20
   1  13   0 3440.76  121.59
  -1  13   0 3399.06   77.79
   2  13   0   22.10   34.30
   3  13   0   16.10   35.50
   4  13   0  244.58   65.39
   5  13   0   22.00   45.60
   6  13   0  160.28   68.79
   0  14   0   20.40   26.30
   1  14   0  623.64   72.49
  -1  14   0  574.54   39.80
   2  14   0   11.90   33.30
   3  14   0   83.59   44.30
   4  14   0   33.10   39.10
   5  14   0  -65.99   33.30
   6  14   0    3.30   39.60
   0  15   0  -16.00   24.40
   1  15   0   -3.90   30.70
  -1  15   0   21.30   19.10
   2  15   0  -22.20   27.30
   3  15   0   19.70   37.50
   4  15   0  146.59   56.79
   5  15   0   85.39   56.49
   6  15   0   -3.00   47.30
   0  16   0   42.40   32.30
  -1  16   0  153.38   29.90
   1  16   0  113.19   42.00
   2  16   0   18.90   33.80
   3  16   0   58.29   43.50
   4  16   0   21.60   45.10
   5  16   0   32.70   48.00
   6  16   0   -4.40   40.00
   0  17   0  -15.60   23.80
  -1  17   0  175.38   31.40
   1  17   0  120.29   44.60
   2  17   0   17.50   36.70
   3  17   0  222.58   63.59
   4  17   0   96.69   54.29
   5  17   0  -40.50   36.40
   6  17   0   31.70   35.50
   0  18   0   26.10   27.10
   1  18   0  143.69   47.60
  -1  18   0  165.68   32.50
   2  18   0   36.70   37.30
   3  18   0   70.69   45.90
   4  18   0   10.70   39.60
   5  18   0   -5.20   44.90
   6  18   0   -3.70   44.80
   0  19   0  -23.50   25.20
   1  19   0  189.58   52.99
  -1  19   0  223.88   37.70
   2  19   0  227.78   61.59
   3  19   0  103.29   51.89
   4  19   0   13.40   43.80
   5  19   0   42.70   55.19
   6  19   0    7.30   50.09
   0  20   0  618.54   74.29
   1  20   0   30.70   35.80
  -1  20   0  -19.90   19.80
   2  20   0    9.20   33.00
   3  20   0    1.30   38.50
   4  20   0   50.39   50.19
   5  20   0   50.09   52.59
   0  21   0    7.30   26.60
   1  21   0  139.19   45.60
  -1  21   0   67.09   26.60
   2  21   0  339.67   72.89
   3  21   0  130.09   59.29
   4  21   0  -12.30   45.10
   5  21   0  -60.09   35.50
   0  22   0    8.60   29.50
   1  22   0   96.69   45.00
  -1  22   0   66.39   29.70
   2  22   0   -3.40   39.60
   3  22   0   19.00   42.10
   4  22   0  184.18   67.49
   5  22   0   32.70   50.19
   0  23   0   47.60   32.70
  -1  23   0   63.99   31.30
   1  23   0   44.00   42.70
   2  23   0  103.39   54.69
   3  23   0   58.09   48.80
   4  23   0  -69.39   34.20
   5  23   0   76.39   52.69
   0  24   0   47.70   39.20
   1  24   0   21.10   38.80
   2  24   0   57.79   46.00
   3  24   0   27.00   54.19
   4  24   0  119.09   63.19
   5  24   0   12.10   44.10
   0  25   0  -28.10   31.30
   1  25   0   49.50   44.40
   2  25   0  -29.40   36.80
   3  25   0   49.00   49.99
   4  25   0  -20.20   46.10
   0  26   0    7.70   42.00
   1  26   0  117.29   58.29
   2  26   0   95.19   57.09
   3  26   0    5.20   46.70
   4  26   0  -13.00   38.80
   0  27   0   67.79   36.50
   1  27   0   39.50   47.00
   2  27   0   19.10   47.10
   3  27   0   -3.20   47.50
   4  27   0    8.60   44.40
   1  28   0   35.60   41.40
   2  28   0   40.40   48.90
   3  28   0  -75.19   26.70
   1  29   0   48.50   47.80
   2  29   0   96.19   49.60
   3  29   0  116.79   56.19
   1  30   0  -11.20   42.60
   2  30   0   52.39   46.80
   2  31   0   11.60   42.00
   7   0  -1  -19.10   38.70
  -6   0   1   29.50   63.29
   6   0  -1   24.30   37.90
   5   0  -1   31.60   34.30
  -5   0   1    0.50   30.40
  -4   0   1  -30.40   31.70
   4   0  -1    6.30   27.80
   3   0  -1  -21.40   23.80
   2   0  -1    6.10   21.20
   1   0  -1    0.80   14.00
  -1   0   1    2.30   21.10
   0   0  -1   -3.80    4.80
   0   0   1   -6.10    5.20
   1   0   1  -16.40   18.30
   2   0   1  -20.90   22.90
   3   0   1  -11.20   26.80
   4   0   1  -16.40   26.80
   5   0   1  -11.00   37.60
  -6   0  -1   26.90   63.09
   6   0   1  -19.90   38.00
  -7   0  -1   24.00   58.39
   7   0   1   76.39   46.40
   7  -1  -1  119.09   53.09
   7   1  -1  -12.20   39.00
  -6  -1   1  -16.50   44.40
   6  -1  -1   47.90   41.40
   6   1  -1   38.50   39.20
  -6   1   1    7.20   54.69
   5  -1  -1  195.68   54.69
  -5   1   1   11.10   43.50
   5   1  -1  100.19   44.90
   4  -1  -1  683.33   64.39
   4   1  -1  769.52   70.79
   3  -1  -1   -6.40   26.40
   3   1  -1  -19.30   26.30
  -3   1   1  -20.80   30.70
   2  -1  -1  361.16   36.50
   2   1  -1  409.36   42.90
   1  -1  -1  254.97   24.60
   1   1  -1  230.98   26.60
   0  -1   1 1661.03   30.50
   0   1  -1 1661.93   31.50
   0   1   1 1679.43   30.90
   1   1   1  346.67   36.20
   2  -1   1    0.00   23.30
   2   1   1   -6.20   25.70
   3  -1   1  569.64   58.29
   3   1   1  578.84   58.99
   4  -1   1  118.19   41.10
   4   1   1   22.80   33.90
   5  -1   1   27.00   39.90
   5   1   1   21.40   39.80
   6  -1   1   23.00   38.60
  -6   1  -1   -4.60   42.40
   6   1   1   18.70   47.30
   7  -1   1  129.49   48.20
  -7   1  -1    1.00   52.69
   7   1   1   10.20   41.30
   7  -2  -1   66.69   67.59
   7   2  -1  135.59   52.49
   6  -2  -1  317.47   65.09
   6   2  -1  392.96   73.39
   5  -2  -1  118.09   43.00
   5   2  -1   72.99   44.00
  -5   2   1  -15.40   42.80
   4  -2  -1  593.04   67.29
   4   2  -1  593.94   75.39
   3  -2  -1  403.36   49.10
   3   2  -1  413.26   57.49
   2  -2  -1    3.20   19.00
  -2   2   1  -33.80   30.80
   2   2  -1   13.50   23.40
   1  -2  -1 2122.79   42.40
   1   2  -1 2107.79   58.99
   0  -2  -1  312.07   18.60
   0   2  -1  297.27   17.50
   0   2   1  278.17   20.50
   0   2  -1  348.17   27.90
  -1   2  -1 1587.24   42.80
   1   2   1 1583.24   60.19
   2  -2   1   10.60   24.30
   2   2   1   -1.50   27.30
   3  -2   1  215.48   43.50
   3   2   1  269.77   52.69
   4  -2   1  209.08   49.70
   4   2   1  171.18   47.90
   5  -2   1  -14.60   32.60
  -5   2  -1  -33.90   44.20
   5   2   1  110.99   49.80
   6  -2   1   30.60   41.00
   6   2   1  -17.10   42.20
  -6   2  -1   26.70   49.00
   7  -2   1   25.30   42.90
   7   2   1   59.99   47.70
  -7   2  -1   19.70   57.99
   7   3  -1   11.60   33.90
   6  -3  -1   34.70   36.50
  -6  -3   1  -15.60   47.60
   6   3  -1   71.39   47.20
  -6   3   1  -40.30   56.49
   5  -3  -1   30.60   34.00
   5   3  -1   43.40   40.80
  -5   3   1  -45.00   27.50
   4  -3  -1  427.76   57.29
   4   3  -1  421.16   65.99
   3  -3  -1  116.59   32.70
  -3   3   1   -2.10   39.70
   3   3  -1  101.59   37.40
   2  -3  -1  325.97   31.80
   2   3  -1  383.16   47.60
   1  -3  -1  192.48   18.00
   1   3  -1  162.38   29.00
  -1   3   1  169.88   16.90
   0   3  -1   76.69   14.80
   0   3   1   29.60   13.70
   1   3   1 1837.52   65.89
  -1   3  -1 1770.32   41.00
   2   3   1  749.62   61.09
   3  -3   1  331.47   50.19
   3   3   1  308.17   55.59
   4  -3   1  545.45   71.99
   4   3   1  599.64   75.99
   5  -3   1   87.09   44.20
  -5   3  -1  -25.10   38.60
   5   3   1  195.88   61.29
   6  -3   1   51.19   40.70
  -6   3  -1   -2.80   46.30
   6   3   1  158.28   61.69
  -7   3  -1   54.29   64.59
   7   3   1   -5.60   38.60
   7   4  -1   35.80   43.80
   6  -4  -1   88.79   44.20
   6   4  -1   59.29   44.50
   5  -4  -1   48.20   31.80
   5   4  -1  -24.60   30.20
   4  -4  -1   38.50   29.60
   4   4  -1   39.80   34.80
  -4   4   1  -28.20   35.20
   3  -4  -1  381.66   41.20
   3   4  -1  347.67   54.39
   2  -4  -1   86.29   20.20
   2   4  -1  103.69   32.20
   1  -4  -1   16.70   10.50
  -1   4   1    8.40    9.60
   1   4  -1   19.60   23.70
   0   4   1 1489.05   45.30
   0   4  -1 1377.26   39.80
  -1   4  -1  124.09   18.90
  -1   4  -1   -6.20   47.40
   1   4   1   85.29   29.60
   2   4   1  276.37   46.00
  -2   4  -1    7.60   43.40
   3   4   1  317.27   58.79
   4  -4   1   27.00   26.90
   4   4   1   23.70   33.60
  -4   4  -1   24.80   46.80
   5  -4   1   -7.70   31.50
  -5   4  -1   22.80   53.79
   5   4   1  115.29   50.39
   6  -4   1   51.49   45.90
  -6   4  -1    9.60   43.80
   6   4   1    7.40   44.00
  -7   4  -1   74.89   76.39
   7   4   1    0.60   40.00
   7   5  -1   69.39   50.09
   6  -5  -1   69.99   41.60
   6   5  -1   30.70   44.30
   5  -5  -1  287.37   53.49
   5   5  -1  310.27   68.89
   4  -5  -1    9.80   25.10
   4   5  -1   10.00   34.40
   3  -5  -1   -0.30   21.00
   3   5  -1   42.60   33.50
   2  -5  -1 1676.63   45.50
   2   5  -1 1603.64   75.39
   1  -5  -1   88.59   11.50
  -1   5   1  110.09   11.60
   1   5  -1   93.29   29.20
   0   5  -1 6736.23   88.09
   0   5   1 6720.83   94.09
  -1   5  -1 4301.47   58.09
   1   5   1 4238.88  102.99
  -2   5  -1   -0.70   14.50
  -2   5  -1  -51.29   39.80
   2   5   1    6.90   27.50
   3  -5   1   -0.30   24.00
   3   5   1  196.08   50.59
  -3   5  -1   27.00   51.49
   4  -5   1   13.00   25.30
   4   5   1   75.79   40.50
  -4   5  -1    6.00   41.70
   5  -5   1   58.09   35.90
   5   5   1    1.50   31.50
  -5   5  -1   49.99   71.19
   6  -5   1   13.10   40.00
   6   5   1  110.99   55.79
  -6   5  -1   -5.80   39.40
   7   5   1   29.90   50.49
  -7   5  -1   88.99   74.29
   7   6  -1   40.20   46.00
   6   6  -1   24.00   43.90
   5  -6  -1   54.49   31.40
   5   6  -1   10.00   41.70
   4  -6  -1  497.95   46.60
   4   6  -1  453.15   73.79
   3  -6  -1  242.68   33.10
   3   6  -1  196.98   48.70
   2  -6  -1  523.85   27.40
   2   6  -1  518.05   53.09
   1   6  -1 1867.31   69.89
   0   6   1 1199.68   49.60
   0   6  -1 1154.08   44.90
  -1   6  -1 3990.60   58.19
   1   6   1 3821.52  101.79
  -2   6  -1   55.59   15.10
  -2   6  -1   37.90   59.09
   2   6   1   59.29   33.30
   3   6   1   29.60   33.70
  -3   6  -1    0.20   38.40
  -3   6  -1   12.00   19.70
   4   6   1  320.37   63.79
   5   6   1   67.99   46.00
  -5   6  -1    8.60   53.19
   6   6   1   51.39   47.50
  -6   6  -1   72.19   66.99
   7   6   1   79.49   50.09
   7   7  -1   -5.10   39.30
   6   7  -1   35.60   46.60
   5  -7  -1  297.57   52.89
   5   7  -1  320.77   70.79
   4  -7  -1   38.80   22.80
   4   7  -1   51.69   38.60
   3  -7  -1   32.10   17.90
   3   7  -1  -18.10   28.10
   2   7  -1 1792.62   84.49
   1  -7  -1  331.47   17.40
   1  -7  -1  302.97   20.30
   1   7  -1  352.86   43.50
   0   7  -1  306.67   32.60
   0   7   1  327.17   36.00
   1   7   1  418.26   49.80
  -1   7  -1  398.96   25.70
   2   7   1  251.87   46.80
  -2   7  -1  250.87   23.40
  -3   7  -1  605.84   39.00
   3   7   1  621.04   76.59
  -4   7  -1  287.77   40.90
   4   7   1  328.07   67.49
  -5   7  -1    7.20   54.59
  -5   7  -1   25.50   22.90
   5   7   1  107.79   51.99
   6   7   1  -12.30   43.80
  -6   7  -1   41.10   49.50
   7   7   1   85.29   57.29
   7   8  -1   18.10   36.70
   6   8  -1    7.40   47.60
   5  -8  -1   52.09   30.20
   5   8  -1   20.30   42.20
   4  -8  -1  111.19   29.00
   4   8  -1  111.39   49.90
   3  -8  -1   18.00   15.00
   3   8  -1  -11.70   30.50
   2   8  -1  156.98   40.90
   1  -8  -1  144.49   17.50
   1  -8  -1  154.68   16.00
   1   8  -1  127.99   33.40
   0   8   1   41.00   22.60
   0   8  -1    6.40   19.00
   1   8   1 2272.07   85.99
  -1   8  -1 2263.87   48.70
  -2   8  -1  227.88   21.90
   2   8   1  239.08   47.10
  -3   8  -1   32.30   15.20
   3   8   1   -1.50   30.80
  -4   8  -1    9.70   54.79
  -4   8  -1   29.30   18.30
   4   8   1   79.99   43.20
   5   8   1   29.50   42.20
  -5   8  -1  -20.20   20.60
  -5   8  -1   27.70   50.99
   6   8   1   28.30   46.60
   7   8   1  -11.80   38.70
   7   9  -1   56.59   47.80
   6   9  -1  -40.20   34.30
   5   9  -1    5.80   41.50
   4  -9  -1   19.00   17.00
   4   9  -1   41.30   37.00
   3   9  -1  337.77   60.49
   2   9  -1  261.27   48.40
   1   9  -1  100.89   32.70
   0   9   1   10.40   21.50
   0   9  -1  -28.20   18.00
  -1   9  -1   14.30   14.40
   1   9   1   -7.90   27.20
   2   9   1  226.28   50.09
  -2   9  -1  193.48   20.10
   3   9   1   28.10   33.40
  -3   9  -1   16.60   13.80
   4   9   1   76.89   44.30
  -4   9  -1   43.80   19.60
   5   9   1  349.57   80.39
   6   9   1   46.00   57.89
   7   9   1  141.09   67.69
   7  10  -1   71.09   44.50
   6  10  -1   55.59   44.50
   5  10  -1  133.29   58.39
   4  10  -1  -36.80   31.10
   3  10  -1  150.48   46.90
   2  10  -1   49.00   37.20
   1  10  -1  362.16   49.60
   0  10  -1  411.66   38.50
   0  10   1  443.56   46.30
  -1  10  -1   45.40   16.20
   1  10   1    7.60   27.90
  -2  10  -1   67.99   14.30
   2  10   1    4.70   30.00
   3  10   1  611.24   82.09
  -3  10  -1  561.54   30.20
   4  10   1   17.10   37.00
  -4  10  -1   13.60   14.80
   5  10   1   98.79   56.79
   6  10   1   37.80   43.90
   7  10   1   -6.20   35.80
   7  11  -1   19.50   38.20
   6  11  -1   24.50   40.60
   5  11  -1    9.10   45.00
   4  11  -1  164.38   53.89
   3  11  -1  220.18   54.69
   2  11  -1   37.10   34.20
   1  11  -1    4.80   25.40
  -1  11   1   -1.60   15.10
   0  11  -1  257.97   36.40
   0  11   1  266.77   40.00
  -1  11  -1   93.19   20.80
   1  11   1  139.29   38.70
   2  11   1  466.55   65.59
  -3  11  -1    3.80   10.30
   3  11   1   24.60   33.90
  -4  11  -1   73.29   19.80
   4  11   1   15.90   38.20
   5  11   1  659.93  103.79
   6  11   1   42.90   45.10
   6  12  -1  121.49   59.19
   5  12  -1  118.09   62.19
   4  12  -1  201.38   56.89
   3  12  -1   -4.70   29.90
   2  12  -1   37.70   35.60
   1  12  -1 1471.05   79.09
  -1  12   1 1341.47   50.49
   0  12   1  182.98   36.50
   0  12  -1  153.18   32.60
   1  12   1  -13.50   28.30
  -1  12  -1   -3.10   15.90
   2  12   1  276.17   56.49
   3  12   1   56.99   40.80
   4  12   1  -23.50   34.70
   5  12   1   32.70   51.19
   6  12   1  -20.10   39.30
   6  13  -1   35.80   48.60
   5  13  -1   52.39   49.90
   4  13  -1   47.80   42.10
   3  13  -1   53.59   40.50
   2  13  -1  265.77   54.99
   1  13  -1  664.33   59.69
  -1  13   1  659.53   41.60
   0  13   1   42.20   26.80
   0  13  -1   58.79   26.70
  -1  13  -1  431.06   34.50
   1  13   1  474.35   61.69
   2  13   1   38.70   36.80
   3  13   1   11.70   36.70
   4  13   1   65.19   48.30
   5  13   1   38.00   46.10
   6  13   1   20.20   46.40
   6  14  -1   34.40   45.60
   5  14  -1   31.30   49.20
   4  14  -1  146.49   56.09
   3  14  -1   -5.80   33.40
   2  14  -1   73.79   39.80
  -1  14   1  325.67   34.50
   1  14  -1  392.46   57.29
   0  14  -1  141.99   34.30
   0  14   1  201.28   39.60
  -1  14  -1 1174.68   51.59
   1  14   1 1145.09   80.19
   2  14   1  149.99   48.80
   3  14   1   27.90   38.80
   4  14   1  197.78   63.89
   5  14   1   62.49   53.79
   6  14   1   14.70   45.00
   6  15  -1   31.50   50.29
   5  15  -1   10.90   42.60
   4  15  -1  435.96   83.09
   3  15  -1   55.69   40.80
   2  15  -1    2.60   32.70
  -1  15   1  257.57   35.90
   1  15  -1  204.48   46.80
   0  15   1   40.20   29.90
   0  15  -1   44.90   29.00
   1  15   1  610.04   73.99
  -1  15  -1  522.45   39.00
   2  15   1   82.99   41.70
   3  15   1  336.97   69.69
   4  15   1  -18.80   38.80
   5  15   1    0.10   42.50
   6  15   1  -33.30   38.90
   6  16  -1   36.60   47.00
   5  16  -1   76.89   55.09
   4  16  -1   88.69   53.89
   3  16  -1  791.42  101.49
   2  16  -1  205.68   55.99
  -1  16   1  150.68   31.10
   1  16  -1  174.58   45.00
   0  16   1  208.88   43.90
   0  16  -1  212.18   40.40
   1  16   1   -9.40   27.90
  -1  16  -1   -8.00   18.40
   2  16   1    8.00   36.30
   3  16   1  106.39   47.00
   4  16   1   -2.60   40.70
   5  16   1  -46.90   35.00
   6  16   1  -36.70   36.30
   6  17  -1   28.40   41.10
   5  17  -1   36.20   48.50
   4  17  -1  121.59   60.09
   3  17  -1  906.31   92.99
   2  17  -1  -25.80   31.00
  -1  17   1  279.97   39.30
   1  17  -1  294.57   56.59
   0  17   1   66.29   31.60
   0  17  -1   55.69   29.60
  -1  17  -1    2.60   18.20
   1  17   1    6.40   31.50
   2  17   1   -2.50   34.40
   3  17   1  -38.50   34.10
   4  17   1  -22.40   38.30
   5  17   1  -65.39   30.80
   6  17   1   10.00   50.09
   6  18  -1   56.79   48.60
   5  18  -1  -32.00   36.40
   4  18  -1   86.79   50.19
   3  18  -1  103.69   49.10
   2  18  -1   29.30   32.00
  -1  18   1  180.88   34.40
   1  18  -1  264.47   57.89
   0  18  -1  314.37   52.29
   0  18   1  266.87   50.59
  -1  18  -1   -4.00   19.50
   1  18   1   -9.30   32.00
   2  18   1   33.30   30.80
   3  18   1   50.49   45.30
   4  18   1   23.00   46.80
   5  18   1   64.79   53.59
   6  18   1    2.50   39.10
   6  19  -1   98.79   60.89
   5  19  -1   79.59   56.39
   4  19  -1   -4.10   42.20
   3  19  -1  151.08   62.39
   2  19  -1   26.00   40.50
  -1  19   1   10.50   23.90
   1  19  -1   30.30   34.70
   0  19  -1  360.76   56.19
   0  19   1  392.26   60.39
   1  19   1  101.19   42.70
  -1  19  -1   48.30   27.30
   2  19   1   -8.40   36.10
   3  19   1   75.49   52.69
   4  19   1   96.59   56.49
   5  19   1  -13.50   47.80
   5  20  -1  -48.40   39.90
   4  20  -1  -19.10   43.10
   3  20  -1  -81.09   28.70
   2  20  -1   25.90   39.40
   1  20  -1   79.89   40.70
  -1  20   1   74.29   32.10
   0  20   1  388.56   62.89
   0  20  -1  383.56   60.19
  -1  20  -1   73.89   28.30
   1  20   1   61.99   42.40
   2  20   1   58.19   44.90
   3  20   1  106.79   55.59
   4  20   1   18.50   46.20
   5  20   1  -36.60   41.90
   5  21  -1  105.89   59.29
   4  21  -1   39.30   51.59
   3  21  -1   42.40   45.20
   2  21  -1  -13.00   37.80
  -1  21   1  275.17   44.30
   1  21  -1  187.48   55.59
   0  21  -1  -20.20   27.00
   0  21   1   31.60   31.80
   1  21   1  213.48   55.29
  -1  21  -1  230.08   41.70
   2  21   1   39.40   42.10
   3  21   1  -10.80   37.30
   4  21   1  261.07   77.69
   5  21   1   -9.90   47.80
   5  22  -1   63.19   51.79
   4  22  -1   -2.90   43.50
   3  22  -1   35.20   46.80
   2  22  -1   41.00   46.10
  -1  22   1    4.60   24.60
   1  22  -1  -26.80   31.10
   0  22   1   58.99   36.10
   0  22  -1   64.39   36.10
   1  22   1    6.00   38.80
  -1  22  -1   18.00   25.40
   2  22   1  157.78   61.79
   3  22   1   28.80   39.20
   4  22   1   61.19   55.59
   5  22   1  -18.40   37.60
   5  23  -1   58.79   51.59
   4  23  -1   14.60   50.19
   3  23  -1   97.39   54.79
   2  23  -1   51.89   49.00
  -1  23   1   23.00   27.50
   1  23  -1  -16.60   37.10
   0  23  -1  156.38   47.30
   0  23   1   16.90   36.50
   1  23   1   -1.30   38.00
  -1  23  -1  -15.00   23.70
   2  23   1   58.39   45.40
   3  23   1    9.00   43.20
   4  23   1   68.49   54.09
   5  23   1  -27.50   37.50
   5  24  -1  -25.90   33.90
   4  24  -1   20.20   50.39
   3  24  -1   80.99   57.59
   2  24  -1   64.49   51.39
   1  24  -1  -26.40   33.70
   0  24  -1   33.80   37.70
   0  24   1   54.29   42.30
   1  24   1  144.29   56.09
   2  24   1   49.50   48.80
   3  24   1  -43.50   40.40
   4  24   1  -31.30   37.70
   4  25  -1   -9.20   41.00
   3  25  -1   39.90   46.70
   2  25  -1  154.28   62.69
   1  25  -1  -13.20   36.40
   0  25   1  134.59   50.49
   0  25  -1   48.00   39.10
   1  25   1   22.00   41.40
   2  25   1   76.99   53.09
   3  25   1   53.09   54.99
   4  25   1   19.70   53.79
   4  26  -1   10.70   48.10
   3  26  -1    5.30   45.40
   2  26  -1  -23.40   40.80
   1  26  -1  -26.20   38.80
   0  26  -1  -14.00   35.20
   0  26   1  105.69   57.69
   1  26   1   78.89   49.40
   2  26   1  -12.90   45.20
   3  26   1   14.50   42.10
   4  26   1  120.39   61.49
   4  27  -1   -8.50   42.40
   3  27  -1    3.30   47.00
   2  27  -1  124.39   54.59
   1  27  -1   21.90   40.10
   0  27  -1   -4.50   32.30
   0  27   1   43.00   39.60
   1  27   1   42.10   43.90
   2  27   1   74.39   58.89
   3  27   1   35.40   48.80
   4  27   1  -12.30   41.90
   3  28  -1   -4.60   37.60
   2  28  -1   42.50   46.50
   1  28  -1   56.29   41.50
   1  28   1   41.60   44.90
   2  28   1   89.89   53.59
   3  28   1   -9.80   37.40
   3  29  -1   33.60   45.00
   2  29  -1  139.39   54.39
   1  29  -1   34.50   42.80
   1  29   1  -34.30   42.10
   2  29   1  120.89   55.49
   3  29   1  -16.50   39.30
   2  30  -1  189.58   66.99
   1  30  -1   20.10   43.40
   1  30   1  105.29   57.89
   2  30   1   65.29   52.39
   2  31  -1  355.86   82.69
   2  31   1   37.50   43.70
   7   0  -2  115.79   49.70
   6   0  -2  100.09   45.80
   5   0  -2  -24.10   28.70
  -5   0   2   17.70   44.30
   2   0  -2  181.58   33.70
   1   0  -2  492.25   36.60
   0   0  -2 4067.59   69.99
  -1   0  -2 4616.44   89.89
   4   0   2   87.29   41.40
   5   0   2   27.50   44.80
   6   0   2  -43.00   35.60
   7   0   2  114.09   49.40
  -7   0  -2   33.00   59.49
   7  -1  -2    3.30   39.80
   7   1  -2   42.20   40.80
   6  -1  -2   43.30   37.60
   6   1  -2   90.59   44.00
   5  -1  -2    2.60   31.30
  -5  -1   2   -2.90   40.10
   5   1  -2   -1.70   33.30
  -5   1   2    2.60   43.70
   3  -1  -2  241.98   41.50
   3   1  -2  286.67   47.50
   2  -1  -2  146.59   30.70
   2   1  -2  126.39   32.20
   1  -1  -2 3886.61   70.39
   1   1  -2 3860.31   78.49
   0  -1  -2   14.80   14.40
   0   1  -2   16.90   13.20
  -1  -1  -2  134.99   31.00
  -1   1  -2  150.18   26.40
   2   1   2    2.80   28.40
   3   1   2  818.92   73.19
   4  -1   2   71.19   37.90
   4   1   2  107.79   47.70
   5  -1   2   16.80   34.50
   5   1   2   74.99   49.99
   6  -1   2   86.39   49.80
  -6   1  -2   33.30   46.80
   6   1   2   44.50   40.50
  -7  -1  -2    2.90   55.49
   7  -1   2  135.99   49.70
   7   1   2   92.09   49.70
  -7   1  -2  -62.79   45.00
   7   2  -2   58.39   48.00
   6  -2  -2   92.59   45.30
   6   2  -2   76.99   44.70
  -5  -2   2   -8.80   34.90
   5  -2  -2   23.90   29.60
   5   2  -2   53.09   42.40
   4  -2  -2  127.19   36.90
  -4  -2   2    9.20   33.80
   4   2  -2   91.59   39.50
   3  -2  -2  517.35   47.40
   3   2  -2  580.14   63.19
   2  -2  -2   77.79   24.80
   2   2  -2   38.70   28.40
   1  -2  -2   19.10   17.10
   1   2  -2   22.50   22.60
   0  -2  -2   86.29   19.60
   0   2  -2   95.79   20.70
  -1   2  -2   43.10   20.20
   1   2   2   -1.30   28.90
  -2   2  -2  213.88   36.20
   2   2   2  192.98   43.10
   3  -2   2   15.60   32.80
   3   2   2    4.50   33.30
   4  -2   2   41.50   34.40
   4   2   2   39.80   39.60
   5  -2   2   17.20   39.60
   5   2   2  116.89   59.39
   6  -2   2   29.50   43.50
   6   2   2   32.60   46.80
  -6   2  -2   -7.40   48.00
  -7   2  -2  -48.70   39.40
   7   2   2  162.58   61.09
   7   3  -2   38.00   38.80
   6  -3  -2   61.69   38.00
   6   3  -2   56.09   42.70
  -5  -3   2  -16.40   30.60
   5  -3  -2   25.40   33.80
   5   3  -2   24.30   36.80
   4  -3  -2   -6.70   21.40
   4   3  -2   45.10   35.10
   3  -3  -2  142.99   32.40
   3   3  -2  154.68   41.70
   2  -3  -2  903.01   45.70
   2   3  -2  876.71   59.39
   1  -3  -2    1.30   15.80
   1   3  -2  -11.10   22.80
   0  -3  -2 2796.62   60.39
   0   3  -2 2713.33   88.49
   0   3  -2 2754.92   63.09
  -1   3  -2 4505.25   81.19
   2   3   2   64.59   36.50
  -2   3  -2   96.99   25.10
   3   3   2  207.48   53.09
   4  -3   2   25.20   30.80
   4   3   2  241.68   59.19
   5  -3   2   34.20   40.60
  -5   3  -2   16.40   45.10
   5   3   2  273.17   71.29
  -6   3  -2  -33.90   27.50
   7   3   2   88.09   44.50
  -7   3  -2  -32.80   48.00
   7   4  -2   37.50   41.80
   6  -4  -2   64.19   37.40
   6   4  -2  124.09   50.19
   5  -4  -2   19.80   27.50
   5   4  -2   43.90   39.80
   4  -4  -2    8.50   25.60
   4   4  -2   -3.20   28.40
   3  -4  -2  187.38   34.30
   3   4  -2  239.18   47.50
   2  -4  -2  214.88   28.60
   2   4  -2  179.38   39.00
   1  -4  -2 2706.73   54.19
   1   4  -2 2834.22   81.09
   0  -4  -2  528.05   36.60
   0   4  -2  403.06   72.19
   0   4  -2  536.95   35.90
   1   4   2 9532.45  164.08
  -1   4  -2 9999.00  117.49
  -2   4  -2   -9.60   16.30
   2   4   2    7.60   29.70
  -3   4  -2    8.40   22.20
   3   4   2  -11.80   31.20
  -4   4  -2   36.70   50.89
   4   4   2  106.99   49.40
   5   4   2   -7.10   41.50
  -5   4  -2   34.30   64.79
   6   4   2  387.46   90.09
   7   4   2   67.39   45.60
  -7   4  -2   43.30   57.69
   7   5  -2  -11.60   38.60
   6  -5  -2   75.09   39.30
   6   5  -2  230.28   64.99
   5  -5  -2  114.69   35.40
   5   5  -2   79.59   46.30
   4  -5  -2   63.39   28.00
   4   5  -2   37.40   39.00
   3  -5  -2   34.50   22.30
   3   5  -2   55.29   34.00
   2  -5  -2  586.44   34.70
   2   5  -2  654.33   57.19
   1  -5  -2 1333.37   38.10
   1   5  -2 1338.27   61.99
   0  -5  -2  113.09   26.70
   0   5  -2   97.99   24.40
   1   5   2 8819.42  162.18
  -1   5  -2 8856.51  108.89
  -2   5  -2  -16.60   45.70
  -2   5  -2  153.08   26.00
   2   5   2   72.69   38.50
  -3   5  -2   17.70   42.30
  -3   5  -2   27.10   21.40
   3   5   2    0.10   29.90
  -4   5  -2    8.80   43.60
   4   5   2   23.60   38.90
  -4   5  -2   67.69   28.50
  -5   5  -2   37.70   30.50
   5   5   2   87.39   50.69
  -5   5  -2   25.70   61.09
   6   5   2  632.34  111.39
  -6   5  -2  758.42   75.49
   7   5   2  148.09   60.69
  -7   5  -2  -14.90   47.30
   7   6  -2   66.39   50.89
   6   6  -2   97.89   54.59
   5  -6  -2   18.40   27.40
   5   6  -2   63.89   41.60
   4  -6  -2   41.70   22.50
   4   6  -2  -20.60   27.70
   3  -6  -2   36.50   20.60
   3   6  -2   44.20   34.70
   2  -6  -2   17.10   15.80
   2   6  -2    7.70   25.80
   1  -6  -2  149.09   20.50
   1   6  -2  147.69   33.50
   0   6  -2 4949.30   93.19
  -1   6  -2 3953.70   75.59
   1   6   2 4237.28  116.39
   2   6   2  397.86   59.39
  -2   6  -2  350.76   32.50
  -3   6  -2   30.30   19.20
   3   6   2   35.00   35.30
  -3   6  -2   -6.60   39.10
   4   6   2   15.00   37.00
  -4   6  -2  -13.70   41.70
  -4   6  -2   -8.60   19.10
  -5   6  -2  -13.50   52.39
  -5   6  -2   37.80   28.10
   5   6   2   70.19   50.69
   6   6   2  543.95  107.19
   7   6   2    5.70   43.20
  -7   6  -2  153.28   87.59
   7   7  -2  101.99   62.39
   6   7  -2  155.68   60.09
   5  -7  -2   -3.00   23.10
   5   7  -2   -5.60   33.00
   4  -7  -2   15.50   18.80
   4   7  -2    7.40   34.50
   3  -7  -2  226.28   29.70
   3   7  -2  187.58   47.20
   2  -7  -2   -5.90   12.50
   2   7  -2   -0.30   26.60
   1  -7  -2  625.24   30.90
   1   7  -2  639.54   51.19
   0   7   2    1.00   23.10
   0   7  -2   12.10   21.90
   1   7   2 2428.56   94.89
  -1   7  -2 2504.95   63.29
  -2   7  -2   10.60   17.50
  -2   7  -2   33.90   60.79
   2   7   2    1.10   31.30
   3   7   2   92.69   42.00
  -3   7  -2  -18.20   51.19
  -3   7  -2   46.50   20.10
   4   7   2   78.99   42.20
  -4   7  -2  -15.80   45.80
  -4   7  -2  112.49   31.70
   5   7   2  690.03  107.79
  -5   7  -2  534.75   63.59
   6   7   2  116.29   62.09
  -6   7  -2   -0.90   41.60
  -7   7  -2   14.30   51.09
   7   7   2  -29.60   37.20
   7   8  -2  -45.00   30.70
   6   8  -2  141.79   62.89
   5  -8  -2  -14.90   21.70
   5   8  -2   36.70   42.10
   4  -8  -2   54.69   23.90
   4   8  -2   52.49   41.90
   3  -8  -2   63.09   18.90
   3   8  -2   41.10   34.80
   2  -8  -2  204.98   21.00
   2   8  -2  267.47   51.69
   1  -8  -2  214.78   23.30
   1   8  -2  239.88   41.10
   0   8   2   20.00   24.40
   0   8  -2   28.80   22.60
   1   8   2   19.60   30.20
  -1   8  -2   37.10   19.00
   2   8   2  211.38   50.89
  -2   8  -2  239.08   28.90
  -3   8  -2   21.60   51.59
  -3   8  -2   15.50   16.70
   3   8   2   26.60   36.50
  -4   8  -2  291.67   41.00
   4   8   2  204.98   58.79
   5   8   2  -26.20   39.10
  -5   8  -2   20.20   56.59
  -5   8  -2    1.30   23.30
   6   8   2   81.79   56.79
  -6   8  -2  -35.40   40.20
   7   8   2   94.09   53.59
   7   9  -2   30.30   45.70
   6   9  -2  -31.50   40.00
   5   9  -2  158.18   62.09
   4  -9  -2   79.39   24.10
   4   9  -2  103.99   45.40
   3  -9  -2   10.20   12.80
   3   9  -2   25.80   35.30
   2   9  -2 1362.96   81.69
   1  -9  -2  261.27   24.60
   1   9  -2  277.77   44.60
   0   9   2   23.30   26.50
   0   9  -2   22.50   23.50
  -1   9  -2   92.49   22.70
   1   9   2   62.99   34.50
  -2   9  -2 1291.27   46.80
   2   9   2 1253.37   86.99
   3   9   2  123.39   44.40
  -3   9  -2   -9.60   13.90
  -3   9  -2   29.20   55.89
  -4   9  -2   -6.40   48.80
   4   9   2   -4.90   34.70
  -4   9  -2   -2.70   17.00
  -5   9  -2    1.40   67.39
   5   9   2  290.07   76.79
   6   9   2   55.79   52.99
   7  10  -2  112.19   51.89
   6  10  -2   -8.40   42.00
   5  10  -2  151.88   60.69
   4 -10  -2   35.10   15.90
   4  10  -2   51.89   40.80
   3  10  -2  344.87   60.69
   2  10  -2  124.49   39.30
   1 -10  -2  234.88   24.20
   1  10  -2  314.17   48.80
   0  10  -2   20.60   23.20
   0  10   2   29.90   25.30
   1  10   2  246.88   49.90
  -1  10  -2  233.08   30.40
  -2  10  -2 1051.29   44.60
   2  10   2 1177.58   85.59
   3  10   2  807.92   97.79
  -3  10  -2  690.13   39.70
  -4  10  -2  316.67   38.40
   4  10   2  288.27   64.49
   5  10   2  278.77   76.69
   6  10   2   70.89   54.99
   7  11  -2  -16.80   31.40
   6  11  -2   40.40   42.20
   5  11  -2  440.36   86.79
   4  11  -2  111.49   53.89
   3  11  -2   60.49   38.50
   2  11  -2  181.38   46.80
   1 -11  -2   -2.60   13.90
   1  11  -2   22.30   27.80
   0  11  -2  105.19   29.30
   0  11   2  102.89   33.30
  -1  11  -2   15.80   18.50
   1  11   2   22.60   30.30
  -2  11  -2  337.57   30.20
   2  11   2  322.27   59.29
  -3  11  -2  213.88   26.90
   3  11   2  213.28   56.19
  -4  11  -2  143.49   29.30
   4  11   2  125.09   53.49
   5  11   2   15.30   43.10
   6  11   2  -19.50   45.70
   6  12  -2   33.20   46.60
   5  12  -2  -13.90   43.10
   4  12  -2  238.58   64.49
   3  12  -2  751.72   91.69
   2  12  -2  200.68   49.40
   1 -12  -2   28.10   17.20
   1  12  -2   34.10   31.00
   0  12   2  860.81   61.09
   0  12  -2  860.11   55.69
   1  12   2   -0.70   30.80
  -1  12  -2  -16.80   16.50
  -2  12  -2  109.29   22.10
   2  12   2   76.99   41.60
  -3  12  -2   39.60   15.10
   3  12   2   62.39   37.00
   4  12   2   27.90   39.30
   5  12   2   11.90   46.00
   6  12   2   58.89   51.49
   6  13  -2  185.08   69.29
   5  13  -2   77.29   55.09
   4  13  -2  137.69   56.99
   3  13  -2  153.78   49.90
   2  13  -2  200.88   49.50
   1 -13  -2  709.93   40.00
   1  13  -2  768.42   63.79
   0  13   2   74.49   34.80
   0  13  -2   66.19   29.40
  -1  13  -2  612.64   42.60
   1  13   2  617.14   64.89
   2  13   2  790.02   77.79
  -2  13  -2  818.32   39.30
  -3  13  -2  175.88   24.40
   3  13   2  130.49   50.89
   4  13   2  -14.70   34.60
   5  13   2   37.80   48.20
   6  13   2   43.10   48.70
   6  14  -2  -40.80   34.50
   5  14  -2  329.97   82.19
   4  14  -2  167.68   59.99
   3  14  -2   66.59   42.20
   2  14  -2   71.29   37.10
   1 -14  -2   19.10   18.00
   1  14  -2  -35.80   25.20
   0  14   2  538.25   62.49
   0  14  -2  463.55   54.99
  -1  14  -2   21.30   18.70
   1  14   2   58.39   36.50
   2  14   2   37.10   36.50
  -2  14  -2   37.40   15.50
   3  14   2   47.10   43.80
  -3  14  -2   59.99   16.10
   4  14   2   65.59   51.19
   5  14   2   27.10   44.20
   6  14   2  -23.10   43.20
   6  15  -2  -31.00   35.30
   5  15  -2  171.88   66.99
   4  15  -2  986.40  120.59
   3  15  -2   -9.30   31.50
   2  15  -2  121.79   42.80
   1  15  -2  191.98   44.70
   0  15   2  -48.60   23.60
   0  15  -2    8.80   23.70
  -1  15  -2  124.19   28.20
   1  15   2  103.09   43.30
  -2  15  -2    2.70   14.30
   2  15   2    6.80   34.50
   3  15   2   32.00   43.00
   4  15   2   65.79   50.99
   5  15   2  -20.60   42.90
   6  15   2   40.40   50.39
   6  16  -2    7.80   41.80
   5  16  -2  178.28   69.89
   4  16  -2  403.26   83.59
   3  16  -2  189.68   57.59
   2  16  -2    1.40   31.10
   1  16  -2   65.89   35.00
   0  16   2   51.99   32.60
   0  16  -2   47.60   28.50
   1  16   2   13.30   31.80
  -1  16  -2   -6.00   18.40
  -2  16  -2  189.18   26.00
   2  16   2  219.68   57.49
   3  16   2   76.19   47.50
   4  16   2   63.09   56.19
   5  16   2  -15.80   36.40
   6  16   2   74.19   54.99
   6  17  -2  -54.19   27.60
   5  17  -2  147.99   64.59
   4  17  -2  178.18   61.99
   3  17  -2  251.37   65.19
   2  17  -2   63.89   40.20
   1  17  -2   46.20   32.60
   0  17   2  280.37   53.09
   0  17  -2  297.47   47.00
  -1  17  -2   23.80   20.80
   1  17   2   30.60   35.20
  -2  17  -2   -8.40   13.50
   2  17   2   -4.40   33.90
   3  17   2   11.30   41.90
   4  17   2   72.79   52.69
   5  17   2   36.90   47.60
   6  17   2  -43.70   38.00
   6  18  -2   40.20   50.39
   5  18  -2   -8.80   40.40
   4  18  -2   88.39   52.29
   3  18  -2  465.05   81.99
   2  18  -2   42.60   34.80
   1  18  -2   33.40   31.60
   0  18  -2 1929.51   90.39
   0  18   2 1948.41   99.29
   1  18   2  132.39   48.10
  -1  18  -2  107.89   29.00
   2  18   2  269.57   63.19
  -2  18  -2  265.67   32.90
   3  18   2  290.87   70.69
   4  18   2   -9.10   44.00
   5  18   2   93.69   58.39
   6  18   2   27.80   47.80
   6  19  -2   95.59   56.49
   5  19  -2  109.49   60.99
   4  19  -2  150.08   65.89
   3  19  -2  116.49   56.29
   2  19  -2  -10.40   34.60
   1  19  -2  240.18   55.09
   0  19   2  363.76   63.29
   0  19  -2  470.65   61.29
  -1  19  -2    6.90   20.00
   1  19   2   30.90   36.10
   2  19   2  100.39   47.80
  -2  19  -2  123.69   31.40
   3  19   2   -0.70   42.90
   4  19   2    4.80   45.00
   5  19   2   76.69   53.09
   5  20  -2  -33.10   42.10
   4  20  -2  -13.60   42.70
   3  20  -2   18.90   43.50
   2  20  -2   51.89   44.10
   1  20  -2  199.58   50.69
   0  20   2   19.20   32.90
   0  20  -2   55.89   32.50
  -1  20  -2   34.40   24.40
   1  20   2   34.00   40.40
   2  20   2   67.09   48.70
   3  20   2   18.30   46.00
   4  20   2  -20.10   42.20
   5  20   2    5.10   46.40
   5  21  -2   36.00   48.90
   4  21  -2    7.10   46.30
   3  21  -2  146.29   63.29
   2  21  -2   21.10   34.60
   1  21  -2   96.59   41.40
  -1  21   2   29.00   24.90
   0  21   2   -2.70   28.10
   0  21  -2  -18.80   24.50
   1  21   2  -15.00   34.30
  -1  21  -2  -11.60   23.80
   2  21   2    5.40   40.50
   3  21   2   -7.30   42.10
   4  21   2  266.07   83.59
   5  21   2   -9.80   43.40
   5  22  -2   42.30   54.89
   4  22  -2   63.59   50.39
   3  22  -2  -52.29   33.60
   2  22  -2   72.39   50.69
   1  22  -2  145.59   52.09
   0  22   2   43.20   38.80
   0  22  -2   34.80   33.20
   1  22   2  197.68   62.29
  -1  22  -2  253.47   43.70
   2  22   2   -2.90   42.70
   3  22   2  -12.90   40.40
   4  22   2  -59.89   35.00
   5  22   2    8.30   41.10
   5  23  -2  -22.40   37.50
   4  23  -2   46.60   56.29
   3  23  -2   41.50   50.29
   2  23  -2   42.80   50.19
   1  23  -2   17.50   41.90
  -1  23   2  105.59   38.50
   0  23  -2   83.49   38.20
   0  23   2  111.49   48.10
  -1  23  -2   41.30   30.20
   1  23   2   32.70   44.60
   2  23   2    8.40   48.50
   3  23   2  136.19   62.29
   4  23   2  -75.19   32.30
   5  23   2   42.60   52.19
   5  24  -2  -15.00   39.60
   4  24  -2   56.49   59.69
   3  24  -2   40.60   51.79
   2  24  -2    4.50   38.80
   1  24  -2  190.18   58.79
   0  24  -2  120.29   47.10
   0  24   2  102.89   49.70
   1  24   2  219.28   63.89
   2  24   2  129.69   57.79
   3  24   2   75.89   59.99
   4  24   2   71.99   60.59
   4  25  -2   49.99   52.99
   3  25  -2  132.99   58.89
   2  25  -2  -18.80   43.60
   1  25  -2   17.50   39.60
   0  25  -2   42.10   37.50
   0  25   2  -34.20   36.00
   1  25   2   -2.60   45.90
   2  25   2   30.70   47.40
   3  25   2   -2.30   44.30
   4  25   2  -26.70   39.80
   4  26  -2  -29.40   39.20
   3  26  -2   61.09   52.59
   2  26  -2  -39.20   32.20
   1  26  -2  -22.90   37.30
   0  26   2    1.70   41.50
   0  26  -2   20.60   38.80
   1  26   2   33.30   43.90
   2  26   2   77.79   60.29
   3  26   2  -52.69   39.10
   4  26   2   75.49   53.79
   4  27  -2   39.40   52.69
   3  27  -2   51.99   53.69
   2  27  -2  100.19   54.59
   1  27  -2  -33.00   38.80
   0  27  -2  228.18   57.69
   0  27   2  154.98   57.29
   1  27   2   32.50   49.10
   2  27   2  310.17   85.59
   3  27   2  -15.70   38.70
   3  28  -2   34.90   54.99
   2  28  -2  105.79   53.49
   1  28  -2   64.69   47.00
   1  28   2  -24.90   38.30
   2  28   2    5.20   43.60
   3  28   2   37.10   49.40
   3  29  -2   34.50   49.50
   2  29  -2  108.69   45.90
   1  29  -2  -16.80   40.20
   1  29   2   13.10   44.30
   2  29   2  -12.80   34.80
   3  29   2   -3.70   48.60
   2  30  -2  168.38   64.79
   1  30  -2   32.90   35.60
   1  30   2   38.50   51.79
   2  30   2  -12.10   45.60
   2  31  -2  233.08   69.69
   2  31   2  -34.40   44.00
   7   0  -3   72.79   43.60
   6   0  -3   33.10   36.90
   5   0  -3  -20.90   26.20
   4   0  -3    8.10   27.90
   3   0  -3   -0.20   25.40
   2   0  -3    3.20   27.80
   2   0  -3   -8.90   21.90
   1   0  -3   -2.90   21.00
   0   0  -3   13.50   23.40
  -1   0  -3    5.30   20.10
  -2   0  -3  -24.60   20.70
   4   0   3  -26.30   33.40
   5   0   3  -40.60   35.70
  -7   0  -3  -61.19   31.50
  -7   0  -3  107.59   44.80
   7  -1  -3  220.58   63.99
   7   1  -3  223.48   66.89
   6  -1  -3  261.87   65.39
   6   1  -3  259.97   66.59
   5  -1  -3   77.09   38.50
   5   1  -3   -5.00   30.40
   4  -1  -3   83.69   34.60
   4   1  -3  139.19   43.40
   3  -1  -3  368.66   52.19
   3   1  -3  434.36   58.09
   2  -1  -3  185.48   35.50
   2   1  -3  171.38   36.00
   1  -1  -3  800.82   45.80
   1   1  -3  839.42   48.10
   0  -1  -3   38.80   24.40
   0   1  -3   24.40   22.70
  -1  -1  -3  144.39   31.10
  -1   1  -3  147.99   31.30
  -2  -1  -3   66.79   32.30
  -2   1  -3  110.89   30.90
  -3   1  -3  154.88   40.00
   3   1   3   15.30   38.00
   4   1   3  -79.89   24.30
   5   1   3   56.99   47.50
   6   1   3  105.49   53.99
  -7   1  -3  244.08   55.89
  -7   1  -3  -28.40   42.10
   7   2  -3   -8.70   39.40
   6  -2  -3  114.39   44.60
   6   2  -3   -2.90   33.20
  -5  -2   3   67.99   43.60
   5  -2  -3  113.89   39.60
   5   2  -3   70.39   43.00
  -4  -2   3   20.00   28.00
   4  -2  -3    5.80   26.50
   4   2  -3   25.50   29.60
   3  -2  -3  111.19   34.30
   3   2  -3  141.79   40.40
   2  -2  -3    0.00   20.30
   2   2  -3   20.00   26.70
   1  -2  -3  649.54   40.30
   1   2  -3  634.64   46.90
   0  -2  -3 4011.90   86.89
   0   2  -3 3793.02   84.09
  -1  -2  -3  148.59   34.80
  -1   2  -3  164.08   32.30
  -2   2  -3  138.19   32.80
   3   2   3   18.50   37.00
  -3   2  -3  174.68   39.90
  -4   2  -3   56.79   33.00
   4   2   3  -69.29   30.10
  -5   2  -3   15.60   27.30
   5   2   3  -35.60   38.00
  -6   2  -3  -30.60   48.40
  -6   2  -3   39.70   34.50
   6   2   3   64.29   54.39
  -7   2  -3   62.99   58.69
   7   3  -3   19.80   35.20
   6  -3  -3  162.98   51.49
   6   3  -3  170.48   64.29
  -5  -3   3   53.39   43.10
   5  -3  -3   22.70   36.70
   5   3  -3  -20.40   30.90
   4  -3  -3  227.78   44.10
   4   3  -3  145.79   44.80
   3  -3  -3 2772.72   93.59
   3   3  -3 2904.41  113.49
   2  -3  -3   75.49   26.80
   2   3  -3   74.19   31.50
   1  -3  -3 2806.32   69.89
   1   3  -3 2720.93   81.69
   0  -3  -3  416.76   42.60
   0   3  -3  300.97   37.90
  -1  -3  -3  278.47   43.30
  -1   3  -3  262.87   35.20
  -2   3  -3  337.07   39.80
  -3   3  -3  380.66   52.99
   3   3   3   55.79   36.90
  -4   3  -3   11.10   26.00
   4   3   3    8.90   37.80
  -5   3  -3  158.38   47.20
   5   3   3  234.28   69.49
  -6   3  -3   46.30   32.90
   6   3   3   36.10   47.70
  -6   3  -3  -27.10   45.00
   7   3   3   64.19   43.70
  -7   3  -3  -16.60   47.10
   7   4  -3   42.20   41.60
   6  -4  -3   40.60   32.60
   6   4  -3   43.60   38.70
  -5  -4   3  -37.70   34.90
   5  -4  -3  -12.30   27.50
   5   4  -3  -53.39   29.20
   4  -4  -3  249.78   43.80
   4   4  -3  124.59   45.20
   3  -4  -3 1080.79   61.79
   3   4  -3 1218.18   80.19
   2  -4  -3 1362.76   54.79
   2   4  -3 1265.17   71.09
   1  -4  -3    8.60   17.50
   1   4  -3  -13.60   23.30
   0  -4  -3  953.40   51.69
   0   4  -3  876.11   50.39
   0   4  -3  993.10   68.49
  -1  -4  -3 4902.21  120.99
  -1   4  -3 4877.41  101.19
  -2   4  -3   34.10   22.50
   2   4   3   -8.00   32.00
   3   4   3   81.89   42.90
  -3   4  -3  185.08   37.90
   4   4   3   26.20   37.90
  -4   4  -3  100.49   34.50
  -5   4  -3    2.40   27.50
   5   4   3   -0.50   37.70
  -5   4  -3  -37.40   41.10
   6   4   3   33.40   49.50
  -6   4  -3   -3.10  111.09
  -6   4  -3  268.57   59.79
   7   4   3   26.30   36.70
  -7   4  -3  -45.50   55.29
   7   5  -3    8.30   40.00
   6  -5  -3   13.80   31.00
   6   5  -3   46.30   44.60
   5  -5  -3   -1.80   26.00
   5   5  -3    3.80   35.30
   4  -5  -3   51.19   27.20
   4   5  -3   27.00   36.00
   3  -5  -3   46.80   26.70
   3   5  -3   32.70   34.70
   2  -5  -3  339.07   34.70
   2   5  -3  356.96   49.90
   1  -5  -3    2.50   16.40
   1   5  -3  -10.80   25.50
   0  -5  -3   71.99   24.20
   0   5  -3   55.49   26.80
   0   5  -3  192.88   67.19
   2   5   3   12.80   31.30
  -2   5  -3  185.68   32.40
  -3   5  -3   33.70   22.60
   3   5   3  -18.40   37.10
  -4   5  -3  363.76   52.39
   4   5   3  213.58   60.29
   5   5   3  137.69   58.99
  -5   5  -3   95.99   38.90
  -5   5  -3   67.79   61.79
  -6   5  -3   19.60   63.29
  -6   5  -3  286.37   56.69
   6   5   3   55.29   42.30
  -7   5  -3   -0.10   49.00
   7   5   3   50.29   46.80
   7   6  -3   32.10   43.00
   6   6  -3    3.70   45.30
   5  -6  -3   34.10   28.10
   5   6  -3    9.60   39.10
   4  -6  -3   -2.30   18.80
   4   6  -3    6.80   32.80
   3  -6  -3   14.60   21.00
   3   6  -3   30.80   32.60
   2  -6  -3  409.16   35.10
   2   6  -3  447.86   56.39
   1  -6  -3 1502.95   51.99
   1   6  -3 1534.25   71.09
   0  -6  -3  151.98   29.90
   0   6  -3  147.49   62.89
   0   6  -3  156.88   31.20
   1   6   3    3.50   30.70
  -1   6  -3   -4.20   43.00
  -3   6  -3  341.67   44.20
   3   6   3  314.37   66.79
   4   6   3  229.88   67.29
  -4   6  -3  297.97   46.70
  -5   6  -3   69.59   31.90
   5   6   3  170.18   61.69
  -5   6  -3  -33.80   47.40
  -6   6  -3  -24.90   52.29
   6   6   3   58.09   47.70
  -7   6  -3   -2.10   49.10
   7   6   3  188.88   67.99
   7   7  -3   35.60   50.09
   6   7  -3  -36.30   32.50
   5  -7  -3  128.19   38.00
   5   7  -3  134.39   56.29
   4  -7  -3   59.39   24.50
   4   7  -3    3.00   31.90
   3  -7  -3  468.75   40.00
   3   7  -3  454.55   66.89
   2  -7  -3  828.92   39.70
   2   7  -3  835.42   66.39
   1  -7  -3   23.80   19.80
   1   7  -3   39.90   27.50
   0  -7  -3  377.66   40.70
   0   7  -3  366.56   42.60
   2   7   3   68.39   44.30
  -2   7  -3  115.99   27.50
  -2   7  -3   29.60   50.29
  -3   7  -3  -25.90   46.30
  -3   7  -3   32.80   20.60
   3   7   3   69.49   47.50
  -4   7  -3  260.07   42.40
   4   7   3  374.96   79.09
  -5   7  -3   35.40   28.60
   5   7   3   25.40   49.30
  -5   7  -3   -5.60   55.89
   6   7   3   18.20   53.29
  -6   7  -3   32.20   67.39
   7   8  -3   36.50   43.10
   6   8  -3   -8.10   44.10
   5  -8  -3   43.50   28.20
   5   8  -3    8.60   39.90
   4  -8  -3   49.80   21.40
   4   8  -3   56.79   40.30
   3  -8  -3  129.09   23.30
   3   8  -3   86.89   39.50
   2  -8  -3   48.70   17.10
   2   8  -3   -3.30   30.50
   1  -8  -3   39.10   19.30
   1   8  -3   31.90   27.70
   0  -8  -3  123.09   30.50
   0   8  -3  118.79   31.20
  -2   8  -3 1228.18   55.89
   2   8   3 1163.28   91.19
   3   8   3  883.91  104.39
  -3   8  -3  798.22   50.59
  -4   8  -3  -31.70   42.40
   4   8   3    7.90   42.00
  -4   8  -3   50.89   27.40
   5   8   3  311.67   82.29
  -5   8  -3  194.28   42.00
   6   8   3  -38.20   39.30
  -6   8  -3  -31.40   44.90
   7   9  -3  -62.09   32.70
   6   9  -3  -44.80   34.30
   5   9  -3   27.60   45.60
   4  -9  -3   53.89   21.50
   4   9  -3   73.39   42.00
   3  -9  -3  129.89   23.10
   3   9  -3   84.79   42.20
   2  -9  -3  236.08   25.10
   2   9  -3  204.48   52.69
   1  -9  -3  121.39   24.10
   1   9  -3  116.19   34.50
   0  -9  -3   84.79   29.50
   0   9  -3  110.19   30.30
  -1   9  -3   27.50   22.00
   1   9   3   16.30   34.40
  -2   9  -3 1238.38   54.79
   2   9   3 1220.78   93.79
  -3   9  -3    6.40   56.59
  -3   9  -3   22.90   21.00
   3   9   3   52.99   40.80
  -4   9  -3    3.60   20.40
   4   9   3   24.20   44.30
  -4   9  -3  -36.10   35.70
   5   9   3   61.99   56.19
  -5   9  -3  -30.80   74.49
   6   9   3   -3.50   46.90
  -6   9  -3   11.20   56.99
   7  10  -3   15.20   41.30
   6  10  -3   -8.70   38.30
   5  10  -3  -20.40   41.80
   4 -10  -3   65.49   20.70
   4  10  -3   80.89   47.00
   3 -10  -3  134.59   20.30
   3  10  -3   75.09   58.09
   2 -10  -3  231.98   25.70
   2  10  -3  190.38   50.49
   1 -10  -3  501.55   36.50
   1  10  -3  501.55   58.29
   0 -10  -3   69.99   29.10
   0  10  -3   61.79   28.50
  -1  10  -3 2472.95   77.59
   2  10   3  281.47   64.79
  -2  10  -3  250.87   35.00
  -3  10  -3  267.77   37.00
  -3  10  -3   47.00   68.99
   3  10   3  303.27   64.99
  -4  10  -3    5.00   20.70
  -4  10  -3  -26.30   53.69
   4  10   3   48.90   45.70
  -5  10  -3   -0.10   60.99
   5  10   3  -25.50   45.60
  -6  10  -3   -3.10   52.39
   6  10   3   62.99   51.09
   7  11  -3   41.10   42.50
   6  11  -3  -23.30   34.10
   5  11  -3  392.56   86.99
   4 -11  -3   99.29   19.20
   4  11  -3  116.29   50.79
   3 -11  -3    0.40   10.70
   3  11  -3   -8.30   31.20
   2 -11  -3  186.28   22.40
   2  11  -3  182.18   51.09
   1 -11  -3  727.23   43.10
   1  11  -3  688.73   60.69
   0  11  -3  470.95   52.39
   1  11   3   -9.70   32.10
  -1  11  -3    1.20   20.00
   2  11   3  772.32   91.69
  -2  11  -3  709.83   46.10
  -3  11  -3   79.39   22.90
   3  11   3   32.20   40.70
  -3  11  -3   23.50   61.29
   4  11   3   26.00   42.60
  -4  11  -3   37.30   23.90
  -4  11  -3    0.30   58.89
   5  11   3    1.80   45.00
  -5  11  -3  -15.10   53.59
   6  11   3  -21.70   49.99
   6  12  -3   14.30   42.80
   5  12  -3   25.70   47.70
   4  12  -3   24.40   37.70
   3  12  -3  559.44   75.99
   2 -12  -3  901.11   33.80
   2  12  -3  717.93   70.89
   1 -12  -3   14.40   17.50
   1  12  -3   33.10   31.60
   0  12  -3  266.47   44.30
   1  12   3  328.17   62.09
  -1  12  -3  385.06   44.30
   2  12   3  106.29   45.20
  -3  12  -3   33.20   18.80
   3  12   3   13.10   37.30
   4  12   3   78.99   47.90
  -4  12  -3  134.99   29.70
   5  12   3  -26.60   45.00
   6  12   3   86.59   60.59
   6  13  -3    7.60   47.60
   5  13  -3  227.78   68.29
   4  13  -3   -3.30   38.50
   3  13  -3  112.39   44.80
   2 -13  -3 1999.10   48.10
   2  13  -3 2024.40  108.49
   1 -13  -3    8.90   17.60
   1  13  -3    8.30   28.40
   0  13  -3  410.06   52.69
  -1  13  -3   -5.30   20.50
   1  13   3   13.10   33.30
  -2  13  -3  207.18   31.40
   2  13   3  231.98   61.69
  -3  13  -3  293.47   36.10
   3  13   3  189.08   63.29
   4  13   3   -6.30   44.90
   5  13   3  -23.10   44.60
   6  13   3   66.39   57.39
   6  14  -3  263.97   78.69
   5  14  -3   33.20   46.60
   4  14  -3   45.20   44.50
   3  14  -3    2.80   33.50
   2  14  -3   60.99   37.60
   1 -14  -3   33.90   18.00
   1  14  -3   54.69   35.50
   0  14  -3  199.08   40.30
   0  14   3   -3.50   26.70
  -1  14  -3   10.30   23.20
   1  14   3   23.10   35.70
  -2  14  -3  148.49   28.20
   2  14   3  209.38   59.99
   3  14   3   94.59   50.69
  -3  14  -3   82.59   23.90
   4  14   3   -6.10   41.50
   5  14   3   48.30   54.29
   6  14   3   39.00   53.09
   6  15  -3   73.69   56.49
   5  15  -3   29.10   47.80
   4  15  -3   48.10   46.10
   3  15  -3   49.30   38.00
   2 -15  -3   20.40   12.10
   2  15  -3   46.30   40.20
   1 -15  -3   50.49   22.70
   1  15  -3   23.80   31.40
   0  15  -3  257.47   45.10
   1  15   3  -18.90   28.50
  -1  15  -3    8.40   20.00
   2  15   3   58.69   43.50
  -2  15  -3   57.19   21.40
   3  15   3   36.90   47.80
  -3  15  -3    6.60   16.50
   4  15   3   -0.30   48.60
   5  15   3   -4.90   49.60
   6  15   3  100.59   69.29
   6  16  -3  184.98   72.39
   5  16  -3  131.39   57.99
   4  16  -3 1058.89  107.09
   3  16  -3   -6.30   34.10
   2 -16  -3    3.60   10.70
   2  16  -3    8.30   34.10
   1 -16  -3   60.69   18.40
   1  16  -3   23.30   30.00
   0  16  -3  878.91   65.79
   1  16   3    7.50   35.40
  -1  16  -3   45.80   23.60
   2  16   3  294.07   69.79
  -2  16  -3  364.36   41.30
   3  16   3  117.69   55.59
   4  16   3   19.90   49.40
   5  16   3   53.49   58.49
   6  16   3  -20.70   49.60
   6  17  -3  141.69   58.39
   5  17  -3  -19.00   43.60
   4  17  -3  493.55   89.79
   3  17  -3   87.49   49.80
   2  17  -3   51.19   37.80
   1 -17  -3  290.17   38.20
   1  17  -3  287.87   54.99
   0  17  -3  134.59   40.30
   0  17   3   15.90   31.20
  -1  17  -3   -7.70   22.00
   1  17   3  -22.10   36.80
  -2  17  -3  646.34   45.50
   2  17   3  550.94   86.49
   3  17   3  -27.50   37.60
   4  17   3   42.20   47.50
   5  17   3   54.89   55.59
   6  17   3  105.09   67.29
   6  18  -3   -1.00   46.40
   5  18  -3   17.40   49.30
   4  18  -3  -48.90   33.10
   3  18  -3  121.29   49.50
   2 -18  -3   31.20   14.50
   2  18  -3  -11.80   30.80
   1 -18  -3   19.90   17.80
   1  18  -3  -13.90   25.90
   0  18  -3   50.49   32.20
   0  18   3   27.80   30.40
  -1  18  -3   -4.30   21.00
   1  18   3   -3.30   35.10
   2  18   3  156.08   56.39
  -2  18  -3  139.19   29.00
   3  18   3   53.39   49.70
   4  18   3  -35.60   39.60
   5  18   3  -30.00   45.50
   6  19  -3   50.39   51.29
   5  19  -3    7.50   46.70
   4  19  -3   -1.60   43.60
   3  19  -3  -55.89   33.70
   2  19  -3  322.67   64.19
   1 -19  -3   19.00   19.30
   1  19  -3   53.09   37.40
   0  19   3    0.10   32.80
   0  19  -3    7.80   29.40
  -1  19  -3  -20.40   23.30
   1  19   3  -12.30   39.20
  -2  19  -3   70.39   26.40
   2  19   3   75.29   50.59
   3  19   3   10.50   48.90
   4  19   3    0.30   48.30
   5  19   3   -7.70   46.90
   5  20  -3   47.90   53.59
   4  20  -3    5.10   42.70
   3  20  -3   44.80   45.20
   2  20  -3   40.90   41.00
   1 -20  -3   38.50   22.40
   1  20  -3   69.99   38.80
   0  20   3   22.50   35.20
   0  20  -3   -9.60   24.50
  -1  20  -3  -13.60   20.60
   1  20   3  -36.10   35.30
   2  20   3   55.39   49.70
   3  20   3    1.40   47.40
   4  20   3   96.29   61.49
   5  20   3   30.60   50.59
   5  21  -3   34.90   54.79
   4  21  -3  -10.70   43.40
   3  21  -3   73.49   54.09
   2  21  -3   50.59   36.90
   1 -21  -3  -13.90   20.90
   1  21  -3  -14.60   29.40
   0  21  -3  -15.20   26.10
   0  21   3  -26.90   28.90
  -1  21  -3  115.59   35.00
   1  21   3  140.39   50.69
   2  21   3   49.20   53.79
   3  21   3  311.07   86.09
   4  21   3  -14.10   44.40
   5  21   3   73.19   62.39
   5  22  -3   -7.80   45.90
   4  22  -3  215.08   73.49
   3  22  -3  -54.59   33.90
   2  22  -3   -8.90   37.00
   1 -22  -3    3.10   23.30
   1  22  -3    3.60   34.30
   0  22  -3  -21.60   27.10
   0  22   3   31.40   37.30
  -1  22  -3  -16.20   23.50
   1  22   3  -13.70   39.80
   2  22   3   56.89   56.09
   3  22   3  325.47   89.49
   4  22   3  -75.99   39.20
   5  22   3   41.60   53.89
   5  23  -3   -0.60   42.80
   4  23  -3  -14.60   44.80
   3  23  -3  -12.60   43.90
   2  23  -3  232.38   67.99
   1 -23  -3  -23.80   19.40
   1  23  -3   13.70   38.90
   0  23  -3  129.39   43.30
   0  23   3  -47.30   30.40
   1  23   3  302.17   76.79
  -1  23  -3  316.27   53.39
   2  23   3   -0.10   50.09
   3  23   3  -27.10   46.70
   4  23   3  -13.40   43.90
   5  24  -3   81.29   59.59
   4  24  -3  -45.90   40.40
   3  24  -3  -43.80   40.60
   2  24  -3   22.50   38.60
   1  24  -3   50.59   45.30
   0  24  -3   49.99   38.80
   0  24   3   37.00   40.50
   1  24   3  646.84  103.69
   2  24   3   67.59   54.59
   3  24   3   34.90   56.69
   4  24   3   21.70   53.19
   4  25  -3   -3.70   46.00
   3  25  -3   14.60   36.10
   2  25  -3  114.39   56.69
   1  25  -3  280.37   69.29
   0  25   3   77.09   41.30
   0  25  -3  138.39   51.29
   1  25   3  -38.50   35.20
   2  25   3   33.30   54.39
   3  25   3   -1.40   48.10
   4  25   3  -46.30   46.00
   4  26  -3   44.30   54.59
   3  26  -3  -33.70   45.20
   2  26  -3  -13.60   74.69
   1  26  -3  309.27   67.79
   0  26  -3   12.30   35.60
   0  26   3   23.10   40.10
   1  26   3   50.49   51.99
   2  26   3  -79.09   38.80
   3  26   3   71.19   56.89
   4  26   3   49.70   54.39
   4  27  -3    7.00   51.79
   3  27  -3   22.90   50.99
   2  27  -3   49.40   47.30
   1  27  -3   47.00   41.50
   0  27  -3    3.80   34.90
   0  27   3   52.79   44.10
   1  27   3   80.59   50.79
   2  27   3   43.30   45.50
   3  27   3    2.20   54.59
   3  28  -3   56.69   54.89
   2  28  -3   34.10   42.80
   1  28  -3   59.99   52.59
   1  28   3   20.80   48.60
   2  28   3    4.20   54.69
   3  28   3    8.90   51.29
   3  29  -3   14.30   52.29
   2  29  -3  138.89   62.89
   1  29  -3   95.39   54.29
   1  29   3   56.59   46.60
   2  29   3   79.29   58.49
   2  30  -3   62.29   49.40
   1  30  -3   -0.20   32.40
   1  30   3   81.59   52.89
   2  30   3   34.50   49.80
   2  31  -3   19.10   35.10
   7   0  -4  510.45   91.79
   6   0  -4   32.40   39.40
   5   0  -4   22.80   36.40
   4   0  -4  144.39   42.60
   3   0  -4  143.99   39.10
   2   0  -4  417.86   44.80
   1   0  -4  574.64   48.10
   0   0  -4 1119.19   59.39
  -1   0  -4  111.49   32.60
  -2   0  -4  870.91   61.79
  -3   0  -4 1062.49   77.49
  -4   0  -4   44.00   34.70
  -5   0  -4  203.48   56.79
  -6   0  -4  119.59   47.40
   7  -1  -4  134.29   52.29
   7   1  -4   70.79   45.50
   6  -1  -4   18.30   42.40
   6   1  -4  -22.70   37.20
   5  -1  -4  -35.90   27.00
   5   1  -4   15.20   30.90
   4  -1  -4   39.60   33.20
   4   1  -4   29.90   33.60
   3  -1  -4  517.65   59.29
   3   1  -4  482.75   60.29
   2  -1  -4 1178.18   61.29
   2   1  -4 1253.57   67.39
   1  -1  -4 4219.48   98.49
   1   1  -4 4327.07  104.29
   0  -1  -4   25.70   26.60
   0   1  -4   28.00   24.80
  -1  -1  -4  428.96   46.90
  -1   1  -4  409.46   44.90
  -2  -1  -4 1626.14   83.09
  -2   1  -4 1493.45   74.09
  -3  -1  -4   62.99   36.70
  -3   1  -4   60.09   32.60
  -4  -1  -4   11.60   26.30
  -4   1  -4  -11.90   28.20
  -5  -1  -4   29.20   33.60
  -5   1  -4    7.70   29.40
  -6  -1  -4   38.50   33.10
  -6   1  -4  -46.30   27.00
  -7   1  -4   -8.20   46.50
   7   2  -4   71.09   48.00
   6  -2  -4  117.89   52.09
   6   2  -4   60.39   50.39
   5  -2  -4  105.29   40.70
   5   2  -4   90.49   47.20
   4  -2  -4   13.00   23.30
   4   2  -4   -7.10   26.00
   3  -2  -4  565.24   54.59
   3   2  -4  586.24   60.09
   2  -2  -4  106.89   30.20
   2   2  -4  166.48   37.70
   1  -2  -4  304.57   38.60
   1   2  -4  289.87   39.90
   0  -2  -4  652.03   50.99
   0   2  -4  681.63   48.90
  -1  -2  -4   14.30   24.10
  -1   2  -4   36.80   26.40
  -2  -2  -4  242.98   46.70
  -2   2  -4  221.38   39.80
  -3  -2  -4   17.60   31.30
  -3   2  -4   19.20   26.50
  -4   2  -4   66.69   34.00
  -5   2  -4   47.20   35.50
  -6  -2  -4  152.68   52.29
  -6   2  -4  102.69   45.80
   7   3  -4  -28.50   36.70
   6  -3  -4  -12.60   35.50
   6   3  -4   11.40   40.90
   5  -3  -4  368.26   64.59
   5   3  -4  255.67   63.59
   4  -3  -4   88.59   33.90
   4   3  -4  129.09   45.70
   3  -3  -4  595.14   53.39
   3   3  -4  606.14   62.49
   2  -3  -4   92.29   28.30
   2   3  -4  115.29   35.00
   1  -3  -4  482.25   42.60
   1   3  -4  442.86   48.20
   0  -3  -4  810.92   52.99
   0   3  -4  798.62   53.79
  -1  -3  -4   87.49   30.30
  -1   3  -4   80.19   30.80
  -2  -3  -4    1.30   29.40
  -2   3  -4   -2.90   22.30
  -3   3  -4  231.08   44.30
  -4   3  -4   30.30   29.60
  -5   3  -4    6.40   29.20
  -6   3  -4   20.70   24.00
  -6   3  -4  -70.89   41.10
   7   4  -4   69.39   48.30
   6  -4  -4  101.59   47.10
   6   4  -4  136.19   53.79
   5  -4  -4  115.89   41.30
   5   4  -4  101.09   51.19
   4  -4  -4   63.49   28.20
   4   4  -4   63.99   39.90
   3  -4  -4  275.67   44.80
   3   4  -4  360.76   60.69
   2  -4  -4   30.00   20.20
   2   4  -4   37.70   29.30
   1  -4  -4   17.40   19.90
   1   4  -4  -23.90   29.40
   1   4  -4    8.50   25.10
   0  -4  -4  374.96   43.40
   0   4  -4  426.56   47.60
  -1  -4  -4 1050.99   64.89
  -1   4  -4 1082.99   61.29
  -2  -4  -4   43.10   36.60
  -2   4  -4   35.40   24.60
  -3   4  -4   90.89   31.50
   4   4   4   79.49   53.29
  -4   4  -4   52.19   30.90
   5   4   4  -36.40   44.70
  -5   4  -4   99.89   41.10
  -6   4  -4  -12.10   28.70
  -6   4  -4   -7.60   57.49
   7   5  -4   40.10   49.20
   6  -5  -4   54.59   34.70
   6   5  -4  119.29   56.19
   5  -5  -4   76.59   34.20
   5   5  -4   63.79   47.90
   4  -5  -4    9.00   25.80
   4   5  -4  -27.90   28.00
   3  -5  -4  161.38   35.40
   3   5  -4  219.58   51.19
   2  -5  -4  179.28   31.20
   2   5  -4  105.89   38.70
   1  -5  -4  124.29   27.30
   1   5  -4  109.59   33.60
   1   5  -4   20.00   35.90
   0  -5  -4  381.46   44.00
   0   5  -4  321.77   43.20
   0   5  -4  439.46   83.29
  -1  -5  -4 1359.06   73.59
  -1   5  -4 1306.57   62.69
  -2  -5  -4  296.57   54.59
  -2   5  -4  361.46   47.20
   3   5   4   46.40   44.40
  -3   5  -4    5.90   21.10
  -4   5  -4  168.48   41.60
   4   5   4   -8.40   40.00
   5   5   4   -4.10   55.59
  -5   5  -4   18.60   66.79
  -5   5  -4   41.60   32.40
  -6   5  -4  -18.00   50.49
   6   5   4   11.60   42.50
  -6   5  -4   54.39   35.10
   7   6  -4  -19.70   35.20
   6   6  -4   46.30   46.80
   5  -6  -4   52.59   31.00
   5   6  -4   68.29   42.30
   4  -6  -4    8.30   23.20
   4   6  -4  -51.39   25.30
   3  -6  -4   21.00   20.70
   3   6  -4    4.80   30.90
   2  -6  -4   82.89   23.90
   2   6  -4   84.49   36.20
   1  -6  -4   10.60   19.10
   1   6  -4   35.00   27.90
   0  -6  -4 1738.63   71.29
   0   6  -4 1921.81  108.49
   0   6  -4 1669.23   73.59
  -1  -6  -4  615.44   57.59
  -1   6  -4  567.44   47.10
  -2   6  -4  672.63   52.89
   3   6   4  -61.09   34.30
  -3   6  -4   73.99   27.20
  -4   6  -4   25.60   54.49
   4   6   4    3.40   38.80
  -4   6  -4  250.97   47.10
   5   6   4    3.50   49.30
  -5   6  -4   30.10   62.49
  -5   6  -4   10.80   29.00
  -6   6  -4  -20.80   58.69
   6   6   4  -30.50   47.00
   7   7  -4   49.10   50.29
   6   7  -4   83.89   52.09
   5  -7  -4   83.79   33.80
   5   7  -4    6.00   43.10
   4  -7  -4   87.39   30.20
   4   7  -4   74.29   42.20
   3  -7  -4    3.90   20.80
   3   7  -4  -18.30   30.00
   2  -7  -4  404.66   41.30
   2   7  -4  483.15   65.79
   1  -7  -4   33.70   23.70
   1   7  -4   20.30   27.80
   0  -7  -4 1271.97   62.59
   0   7  -4 1045.60   90.99
   0   7  -4 1264.77   66.29
  -1  -7  -4  537.45   56.99
  -1   7  -4  511.25   46.90
  -2   7  -4  167.58   34.90
  -2   7  -4   10.60   54.79
   2   7   4   43.70   42.90
   3   7   4   15.10   40.30
  -3   7  -4   52.49   26.90
  -3   7  -4    2.30   50.19
   4   7   4    3.50   40.40
  -4   7  -4   61.09   28.00
  -4   7  -4    0.50   42.70
   5   7   4  -42.00   44.60
  -5   7  -4   79.89   35.20
  -5   7  -4    6.20   61.59
  -6   7  -4   -3.90   35.60
   6   7   4   69.69   60.39
   7   8  -4   29.80   47.50
   6   8  -4   34.20   46.50
   5  -8  -4   88.29   35.90
   5   8  -4  122.59   55.79
   4  -8  -4   82.29   26.40
   4   8  -4   55.09   41.80
   3  -8  -4  825.22   50.49
   3   8  -4  813.02   78.39
   2  -8  -4   -8.40   17.50
   2   8  -4   31.90   33.30
   1  -8  -4   54.49   24.60
   1   8  -4   91.89   34.00
   0  -8  -4  380.56   41.50
   0   8  -4  345.17   45.80
  -1  -8  -4  -49.70   24.00
  -1   8  -4   14.40   23.70
  -1   8  -4   -6.70   45.90
   2   8   4   90.09   42.30
  -3   8  -4  -25.40   47.90
   3   8   4   74.19   47.30
   4   8   4   -7.90   40.60
  -4   8  -4   -4.40   68.59
  -4   8  -4   -7.40   17.70
   5   8   4  -60.19   31.00
  -5   8  -4  -26.10   49.40
  -5   8  -4   14.80   27.20
   6   8   4   15.50   49.80
  -6   8  -4  -10.30   47.70
   7   9  -4   45.00   50.19
   6   9  -4  131.19   63.89
   5   9  -4    6.00   41.10
   4  -9  -4   16.40   20.00
   4   9  -4   50.19   39.70
   3  -9  -4  106.69   27.30
   3   9  -4   84.19   43.30
   2  -9  -4 1597.64   57.79
   2   9  -4 1727.13   94.39
   1  -9  -4   78.69   25.80
   1   9  -4   86.79   36.00
   0  -9  -4  139.09   34.30
   0   9  -4  189.58   39.00
  -1  -9  -4  542.15   65.89
  -1   9  -4  614.34   52.39
  -3   9  -4  206.88   38.80
  -3   9  -4   10.20   55.19
   3   9   4  -10.40   33.80
   4   9   4   96.39   49.20
  -4   9  -4  -11.00   60.19
  -5   9  -4   69.39   35.70
   5   9   4   39.70   50.99
  -5   9  -4   76.39   83.09
  -6   9  -4   33.80   56.69
   6   9   4    1.30   47.80
   7  10  -4   21.50   44.30
   6  10  -4    0.00   43.40
   5  10  -4   22.50   47.60
   4 -10  -4  -23.00   15.20
   4  10  -4   20.60   37.00
   3 -10  -4  323.77   33.20
   3  10  -4  298.97   63.99
   2 -10  -4  178.98   27.40
   2  10  -4  123.69   41.70
   1 -10  -4  654.63   46.20
   1  10  -4  665.13   63.09
   0 -10  -4  603.54   53.79
   0  10  -4  648.04   57.69
  -1  10  -4  491.95   54.99
   3  10   4   57.09   48.30
  -3  10  -4   30.80   21.40
  -3  10  -4   -4.50   49.40
  -4  10  -4   15.00   54.09
   4  10   4   61.69   49.90
  -4  10  -4  110.89   34.30
   5  10   4   90.19   62.59
  -5  10  -4   52.39   86.99
  -6  10  -4   22.10   66.69
   6  10   4   13.60   49.50
   7  11  -4   19.00   39.00
   6  11  -4   80.49   49.99
   5  11  -4   75.19   50.79
   4 -11  -4   -3.40   15.00
   4  11  -4  -20.00   30.20
   3 -11  -4  283.37   32.50
   3  11  -4  341.77   66.09
   2 -11  -4    3.00   15.90
   2  11  -4   31.80   32.30
   1 -11  -4  192.68   33.60
   1  11  -4  154.18   43.60
   0 -11  -4  521.35   51.49
   0  11  -4  545.45   55.09
  -1  11  -4   42.60   27.40
   3  11   4  -11.70   36.30
  -3  11  -4   19.20   61.79
  -3  11  -4   33.10   22.90
   4  11   4   14.50   48.60
  -4  11  -4  -49.90   47.40
  -4  11  -4   80.59   32.30
  -5  11  -4   42.90   83.19
   5  11   4   45.20   52.39
   6  11   4   93.69   55.19
  -6  11  -4  -20.40   56.49
   6  12  -4   74.29   50.19
   5  12  -4  106.19   54.69
   4  12  -4   -6.20   38.20
   3 -12  -4    7.40   13.00
   3  12  -4   -0.40   34.70
   2 -12  -4  644.64   38.30
   2  12  -4  833.12   75.79
   1 -12  -4   21.40   19.80
   1  12  -4   56.19   31.50
   0 -12  -4  123.29   35.80
   0  12  -4  207.88   42.10
  -1  12  -4  304.87   44.30
   1  12   4   15.50   34.60
  -2  12  -4   61.09   25.30
   2  12   4  -23.80   25.90
   3  12   4  148.19   54.19
  -4  12  -4  -47.80   56.49
  -4  12  -4   63.79   26.50
   4  12   4   11.10   47.70
  -5  12  -4   26.40   64.79
   5  12   4   62.49   57.19
   6  12   4  110.89   56.29
   6  13  -4  184.48   70.89
   5  13  -4   68.89   51.29
   4  13  -4  349.27   71.79
   3 -13  -4  250.37   25.00
   3  13  -4  200.78   55.79
   2 -13  -4   35.70   15.70
   2  13  -4   49.50   36.00
   1 -13  -4   52.49   22.80
   1  13  -4   -6.00   26.60
   0 -13  -4  394.26   53.79
   0  13  -4  419.96   55.99
  -1  13  -4   16.80   24.00
   1  13   4    4.20   37.90
  -2  13  -4  171.48   35.30
   2  13   4  105.09   48.30
  -3  13  -4  191.08   35.20
   3  13   4   33.70   46.40
   4  13   4   38.70   51.19
   5  13   4   94.19   57.39
   6  13   4   22.40   42.50
   6  14  -4  235.08   77.49
   5  14  -4   78.99   53.19
   4  14  -4   33.90   41.70
   3 -14  -4   49.80   14.00
   3  14  -4   77.39   44.60
   2 -14  -4  218.08   27.10
   2  14  -4  170.58   52.29
   1 -14  -4  242.68   36.70
   1  14  -4  215.48   50.89
   0 -14  -4  -17.40   24.20
   0  14  -4   42.40   29.90
   1  14   4   45.10   37.70
  -1  14  -4   23.60   26.40
   2  14   4  124.59   51.79
   3  14   4  167.88   58.89
  -3  14  -4  243.18   38.10
   4  14   4  111.89   53.89
   5  14   4  122.49   63.29
   6  14   4   12.40   49.30
   6  15  -4  112.99   68.19
   5  15  -4   11.70   39.80
   4  15  -4   10.70   41.90
   3  15  -4   48.10   38.70
   2 -15  -4  127.59   23.60
   2  15  -4  225.78   54.49
   1 -15  -4   55.19   23.30
   1  15  -4   28.50   32.20
   0 -15  -4  -21.30   21.80
   0  15  -4   24.50   29.60
   1  15   4    0.70   32.60
  -1  15  -4  172.38   39.40
   2  15   4   72.79   46.40
   3  15   4   49.90   48.80
  -3  15  -4   69.49   25.10
   4  15   4  -11.90   46.00
   5  15   4    3.50   49.40
   6  15   4   41.40   47.30
   6  16  -4  148.49   65.79
   5  16  -4   73.79   56.59
   4  16  -4  248.28   68.69
   3  16  -4   24.90   36.90
   2 -16  -4   73.59   19.90
   2  16  -4   44.30   34.60
   1 -16  -4   64.09   25.10
   1  16  -4   52.09   36.00
   0 -16  -4  179.28   43.20
   0  16  -4  118.19   38.20
  -1  16  -4   35.70   29.50
   1  16   4  -10.20   29.50
  -2  16  -4    3.50   20.00
   2  16   4   -9.00   42.50
   3  16   4   86.49   58.49
  -3  16  -4   63.79   38.00
   4  16   4   -3.70   50.99
   5  16   4  -39.80   35.10
   6  17  -4   15.20   44.10
   5  17  -4  188.18   66.09
   4  17  -4   76.59   49.40
   3  17  -4  -23.40   33.80
   2 -17  -4    6.30   14.90
   2  17  -4   -8.90   29.90
   1 -17  -4  380.06   40.10
   1  17  -4  480.85   71.59
   0 -17  -4  116.59   37.40
   0  17  -4  127.49   39.70
   1  17   4   -8.70   36.10
  -1  17  -4   -6.30   23.00
  -2  17  -4    4.70   22.90
   2  17   4  -26.20   36.30
   3  17   4  102.99   62.79
   4  17   4   28.20   46.80
   5  17   4   84.19   59.39
   6  18  -4  -81.69   44.60
   5  18  -4   27.90   50.49
   4  18  -4  173.28   62.49
   3  18  -4  203.68   63.19
   2 -18  -4  125.39   26.00
   2  18  -4   96.49   48.50
   1 -18  -4  -20.40   16.10
   1  18  -4   13.70   29.70
   0 -18  -4   13.00   26.40
   0  18  -4   21.30   26.00
  -1  18  -4   30.20   28.70
   1  18   4  -30.10   32.60
  -2  18  -4  133.79   34.30
   2  18   4   79.39   49.99
   3  18   4   25.90   50.19
   4  18   4   23.20   50.09
   5  18   4  -26.80   39.50
   6  19  -4  130.19   65.29
   5  19  -4  -11.30   46.00
   4  19  -4  133.59   63.89
   3  19  -4  104.69   51.69
   2 -19  -4  -27.50   14.90
   2  19  -4  -54.59   26.60
   1 -19  -4  237.28   39.40
   1  19  -4  220.88   55.29
   0 -19  -4   30.60   28.30
   0  19  -4   20.40   30.10
   1  19   4  -37.40   33.30
  -1  19  -4  111.49   37.10
  -2  19  -4    0.10   23.20
   2  19   4   67.59   50.09
   3  19   4  109.99   64.49
   4  19   4  -17.80   49.99
   5  19   4   13.70   47.50
   5  20  -4    4.50   46.70
   4  20  -4   12.70   43.90
   3  20  -4  371.86   79.49
   2  20  -4    3.60   35.70
   1 -20  -4   53.59   27.20
   1  20  -4   30.70   37.20
   0 -20  -4   48.70   30.30
   0  20  -4   -2.90   30.00
  -1  20  -4  327.37   53.49
   1  20   4    0.00   38.80
   2  20   4  -21.10   39.80
   3  20   4    9.50   41.20
   4  20   4   27.80   55.29
   5  20   4   -3.70   39.00
   5  21  -4  -25.10   45.20
   4  21  -4  -29.00   39.40
   3  21  -4  542.05   89.29
   2  21  -4  177.18   56.09
   1 -21  -4  -27.80   18.20
   1  21  -4   12.50   37.30
   0  21  -4    3.10   33.10
   1  21   4  -25.00   36.00
  -1  21  -4   -5.70   26.50
   2  21   4  -16.10   44.80
   3  21   4   61.09   62.59
   4  21   4   33.30   53.09
   5  21   4  -19.60   38.40
   5  22  -4   68.19   51.89
   4  22  -4  -68.09   34.00
   3  22  -4  631.54  104.69
   2  22  -4   -9.10   35.50
   1 -22  -4   57.59   27.60
   1  22  -4  101.99   47.10
   0  22  -4   38.20   33.70
  -1  22  -4  585.64   72.29
   2  22   4  -13.30   44.30
   3  22   4   75.69   54.79
   4  22   4  109.39   65.99
   5  23  -4  -19.90   42.90
   4  23  -4   12.20   48.00
   3  23  -4  304.47   75.29
   2  23  -4   25.20   42.60
   1 -23  -4   23.80   27.20
   1  23  -4   14.20   41.40
   0  23  -4   22.30   36.80
  -1  23  -4  -33.60   27.30
   1  23   4   67.99   50.09
   2  23   4   31.10   45.30
   3  23   4   12.50   45.70
   4  23   4   57.99   54.89
   4  24  -4    2.10   50.39
   3  24  -4  -26.50   45.80
   2  24  -4  -16.40   35.50
   1  24  -4  314.17   70.29
   0 -24  -4  171.48   50.49
   0  24  -4  223.88   52.99
   1  24   4   56.99   47.60
   2  24   4   27.40   54.59
   3  24   4  -20.80   42.90
   4  24   4   58.79   53.09
   4  25  -4   35.30   41.40
   3  25  -4   -8.10   39.30
   2  25  -4  -71.79   33.30
   1  25  -4  460.35   79.29
   0 -25  -4  146.39   43.20
   0  25  -4   32.40   34.40
   1  25   4   13.20   41.10
   2  25   4  114.09   63.99
   3  25   4   98.79   62.89
   4  25   4  -35.00   41.70
   4  26  -4    6.00   49.10
   3  26  -4   67.09   51.29
   2  26  -4  217.28   62.09
   1  26  -4  334.67   74.69
   0 -26  -4   53.39   30.30
   0  26  -4  -13.80   32.50
   1  26   4   38.20   43.50
   2  26   4   36.70   52.09
   3  26   4   93.69   61.99
   3  27  -4  -53.29   43.70
   2  27  -4  103.79   52.19
   1  27  -4  105.29   50.49
   0 -27  -4    4.90   29.50
   0  27  -4   57.09   39.60
   1  27   4   71.29   49.80
   2  27   4   22.50   45.40
   3  27   4   16.60   48.10
   3  28  -4   57.79   51.59
   2  28  -4    5.80   41.10
   1  28  -4  100.19   55.29
   2  28   4   37.80   54.09
   3  28   4   56.69   52.89
   3  29  -4  -58.59   35.80
   2  29  -4  -13.60   46.30
   1  29  -4  -28.20   39.90
   1  29   4  128.79   51.09
   2  29   4   95.59   51.99
   2  30  -4  -36.50   36.40
   1  30  -4   31.60   40.00
   1  30   4  104.39   42.60
   2  30   4  101.89   67.39
   7   0  -5   -8.40   37.00
   6   0  -5   41.50   41.70
   5   0  -5  -69.09   30.70
   4   0  -5   30.40   31.40
   3   0  -5   14.00   27.20
   2   0  -5   22.00   26.20
   1   0  -5   -6.20   25.00
   0   0  -5   -5.40   24.70
  -1   0  -5   19.50   26.90
  -2   0  -5   -3.90   26.60
  -3   0  -5   -0.10   28.10
  -4   0  -5  -34.00   26.00
  -5   0  -5   -6.00   32.00
  -6   0  -5   42.90   29.00
   7  -1  -5   15.50   34.60
   7   1  -5   15.20   47.00
   6  -1  -5  -14.60   29.90
   6   1  -5  -25.40   35.00
   5  -1  -5   22.90   38.80
   5   1  -5   73.09   43.10
   4  -1  -5   88.79   36.40
   4   1  -5   10.20   32.30
   3  -1  -5    1.00   25.80
   3   1  -5   -2.70   28.10
   2  -1  -5   10.20   25.90
   2   1  -5    7.40   28.10
   1  -1  -5  891.01   59.19
   1   1  -5  910.21   61.29
   0  -1  -5  466.05   50.69
   0   1  -5  479.55   49.40
  -1  -1  -5  413.96   51.59
  -1   1  -5  328.47   48.60
  -2  -1  -5   -5.00   26.90
  -2   1  -5   32.30   31.00
  -3  -1  -5   29.50   33.10
  -3   1  -5   29.80   29.70
  -4  -1  -5   30.40   36.80
  -4   1  -5   10.10   28.20
  -5  -1  -5   57.79   41.00
  -5   1  -5   -7.70   31.50
  -6  -1  -5   79.19   45.30
  -6   1  -5  107.79   46.60
   7   2  -5  299.47   79.59
   6  -2  -5   -7.10   29.40
   6   2  -5    3.20   39.30
   5  -2  -5   52.89   41.90
   5   2  -5   61.79   43.10
   4  -2  -5   63.49   33.90
   4   2  -5   67.99   38.70
   3  -2  -5   67.69   33.10
   3   2  -5   63.79   36.90
   2  -2  -5   15.40   23.80
   2   2  -5    6.50   25.30
   1  -2  -5  332.77   44.70
   1   2  -5  397.76   51.29
   0  -2  -5  165.28   38.60
   0   2  -5  180.18   37.30
  -1  -2  -5   35.00   28.20
  -1   2  -5   29.10   29.50
  -2  -2  -5 1073.19   74.59
  -2   2  -5 1053.09   71.19
  -3  -2  -5  795.42   74.29
  -3   2  -5  685.43   61.59
  -4  -2  -5  -38.80   27.00
  -4   2  -5   13.00   27.90
  -5  -2  -5   65.39   47.10
  -5   2  -5   83.79   40.00
  -6  -2  -5   52.99   38.10
  -6   2  -5   95.89   44.90
   7   3  -5  -14.70   36.60
   6  -3  -5  131.69   51.29
   6   3  -5   80.39   52.89
   5  -3  -5   45.50   37.30
   5   3  -5   88.19   51.39
   4  -3  -5   41.10   31.70
   4   3  -5   53.19   38.70
   3  -3  -5   25.10   26.70
   3   3  -5   56.59   34.00
   2  -3  -5  312.07   44.90
   2   3  -5  312.27   50.69
   1  -3  -5  412.06   48.20
   1   3  -5  443.16   53.79
   0  -3  -5  437.66   53.19
   0   3  -5  391.76   48.90
  -1  -3  -5  234.38   44.30
  -1   3  -5  184.98   40.70
  -2  -3  -5  -12.90   26.20
  -2   3  -5   42.00   28.80
  -3  -3  -5   47.90   37.80
  -3   3  -5   79.19   34.10
  -4  -3  -5   75.29   45.40
  -4   3  -5   69.99   35.40
  -5  -3  -5  308.27   71.99
  -5   3  -5   17.30   34.50
  -6  -3  -5   99.09   48.20
  -6   3  -5   26.90   35.40
   7   4  -5   36.90   43.10
   6  -4  -5  203.28   54.89
   6   4  -5  182.78   64.59
   5  -4  -5   -7.40   25.80
   5   4  -5  -16.00   33.50
   4  -4  -5  345.37   56.49
   4   4  -5  340.77   66.89
   3  -4  -5  306.27   47.80
   3   4  -5  353.96   59.69
   2  -4  -5   99.19   31.20
   2   4  -5  131.59   41.80
   1  -4  -5   78.29   28.30
   1   4  -5  107.99   35.40
   0  -4  -5   13.70   24.60
   0   4  -5    7.80   27.00
  -1  -4  -5  217.98   42.30
  -1   4  -5  168.98   38.20
  -2  -4  -5 1658.93   96.19
  -2   4  -5 1718.73   84.29
  -3  -4  -5  221.18   58.09
  -3   4  -5  222.38   45.70
  -4  -4  -5   22.60   37.70
  -4   4  -5   10.10   24.40
  -5  -4  -5   51.99   52.09
  -5   4  -5  103.29   42.30
  -6  -4  -5   20.10   40.10
  -6   4  -5   62.09   37.20
  -6   4  -5  -13.60   51.39
   7   5  -5   10.60   41.80
   6  -5  -5  130.19   45.70
   6   5  -5   51.59   49.50
   5  -5  -5  387.56   64.29
   5   5  -5  333.97   71.69
   4  -5  -5    4.90   25.00
   4   5  -5   16.00   34.40
   3  -5  -5  501.45   49.80
   3   5  -5  561.94   72.79
   2  -5  -5   84.39   29.00
   2   5  -5   45.30   35.10
   1  -5  -5  223.48   37.40
   1   5  -5  182.08   39.10
   0  -5  -5  463.85   49.40
   0   5  -5  455.75   54.19
  -1  -5  -5  815.82   63.99
  -1   5  -5  868.11   60.69
  -2  -5  -5  192.38   49.30
  -2   5  -5  217.58   43.00
  -3  -5  -5 1426.96  100.99
  -3   5  -5 1289.17   77.69
  -4  -5  -5   -4.60   32.30
  -4   5  -5   36.90   30.20
  -5  -5  -5  108.69   52.69
  -5   5  -5   86.79   40.80
  -6  -5  -5   14.60   34.00
  -6   5  -5   15.50   60.99
  -6   5  -5   -4.50   29.40
   7   6  -5   23.80   39.50
   6   6  -5    6.80   49.50
   5  -6  -5  188.48   45.40
   5   6  -5   64.19   49.70
   4  -6  -5  -10.30   20.10
   4   6  -5   10.10   36.20
   3  -6  -5  267.37   41.40
   3   6  -5  246.68   53.29
   2  -6  -5  281.17   40.80
   2   6  -5  200.28   48.40
   1  -6  -5  830.62   53.69
   1   6  -5  847.02   63.89
   0  -6  -5  -30.50   20.80
   0   6  -5   30.60   40.70
   0   6  -5    5.90   26.70
  -1  -6  -5  367.66   53.59
  -1   6  -5  339.57   48.80
  -2  -6  -5  201.58   51.09
  -2   6  -5  248.18   45.00
  -3  -6  -5   39.20   36.00
  -3   6  -5   -8.90   23.10
  -4   6  -5   71.19   33.30
  -5   6  -5   34.10   69.69
  -5   6  -5   61.79   36.30
  -6  -6  -5   46.50   45.30
  -6   6  -5  -10.60   51.99
   7   7  -5   79.69   49.80
   6   7  -5  -34.00   38.00
   5  -7  -5  209.58   46.60
   5   7  -5  173.88   59.89
   4  -7  -5   84.89   31.20
   4   7  -5   76.39   40.30
   3  -7  -5   29.20   23.60
   3   7  -5   23.40   32.80
   2  -7  -5 3922.71  100.79
   2   7  -5 3639.84  129.59
   1  -7  -5  557.14   50.19
   1   7  -5  594.34   60.29
   0  -7  -5  668.73   55.79
   0   7  -5  494.05   67.29
   0   7  -5  628.34   60.09
  -1  -7  -5   38.00   30.30
  -1   7  -5  -42.90   42.60
  -1   7  -5   57.39   31.20
  -2  -7  -5   60.39   39.10
  -2   7  -5  -31.40   40.90
  -2   7  -5   25.40   26.10
  -3  -7  -5   50.79   38.10
  -3   7  -5    7.90   51.09
  -3   7  -5   45.40   28.70
  -4   7  -5   -7.80   23.30
  -4   7  -5   -9.40   53.69
  -5   7  -5  -11.80   44.70
  -5   7  -5   33.70   32.90
  -6   7  -5  -45.10   50.29
   7   8  -5   35.40   45.90
   6   8  -5   -7.50   39.90
   5  -8  -5   45.80   29.50
   5   8  -5   33.20   44.10
   4  -8  -5   39.60   22.40
   4   8  -5   14.10   37.20
   3  -8  -5  244.38   39.20
   3   8  -5  311.47   59.79
   2  -8  -5  107.59   28.90
   2   8  -5   84.79   37.80
   1  -8  -5 1087.69   63.09
   1   8  -5 1125.59   74.79
   0  -8  -5  732.03   58.89
   0   8  -5  531.25  113.99
   0   8  -5  627.34   57.69
  -1  -8  -5 1140.29   77.79
  -1   8  -5 1246.68   72.09
  -2  -8  -5   33.50   32.00
  -2   8  -5   34.60   25.00
  -2   8  -5  -23.60   49.40
  -3   8  -5  408.46   55.79
  -3   8  -5   32.20   58.69
  -4   8  -5  -22.80   44.50
  -4   8  -5  257.87   51.39
  -5   8  -5  -19.20   53.19
  -5   8  -5   63.89   33.30
  -6   8  -5   11.00   63.29
   7   9  -5    2.60   43.40
   6   9  -5  -37.70   39.80
   5   9  -5   15.10   40.60
   4  -9  -5   32.40   22.20
   4   9  -5   39.40   40.50
   3  -9  -5   79.19   31.40
   3   9  -5  127.49   47.20
   2  -9  -5  467.45   41.50
   2   9  -5  633.74   78.19
   1  -9  -5  927.01   58.79
   1   9  -5 1021.40   76.39
   0  -9  -5  -12.40   25.50
   0   9  -5   25.30   29.10
   0   9  -5  -32.50   45.40
  -2  -9  -5  942.41   84.69
  -2   9  -5  925.01   61.69
  -3   9  -5    6.80   49.20
  -3   9  -5   90.49   33.70
  -4   9  -5   10.90   65.39
  -4   9  -5   10.40   27.20
   4   9   5   69.29   59.49
  -5   9  -5  -30.90   47.10
  -5   9  -5  -17.20   28.20
   5   9   5   -8.90   48.50
  -6   9  -5   80.79   70.29
   6  10  -5   50.39   51.19
   5  10  -5  481.45   91.29
   4 -10  -5  103.99   29.40
   4  10  -5   93.09   48.80
   3 -10  -5    8.00   17.80
   3  10  -5   -3.50   30.20
   2 -10  -5    8.30   18.00
   2  10  -5   27.80   33.30
   1 -10  -5   -6.30   22.50
   1  10  -5   15.00   31.40
   0 -10  -5   49.30   26.40
   0  10  -5   -3.90   27.40
  -1 -10  -5  -12.80   27.90
  -1  10  -5    7.60   26.70
  -1  10  -5   24.10   59.49
  -2 -10  -5 1621.94  104.89
  -2  10  -5 1409.26   73.99
   3  10   5   18.00   46.00
  -3  10  -5   13.40   23.00
  -3  10  -5  -48.60   41.50
  -4  10  -5   18.50   68.49
  -4  10  -5   88.09   33.50
   4  10   5    2.20   51.99
   5  10   5   49.80   50.59
  -5  10  -5   -9.20   66.49
  -6  10  -5   48.70   80.09
   6  11  -5   83.99   49.50
   5  11  -5  110.59   56.99
   4 -11  -5   26.00   20.00
   4  11  -5  -25.30   35.30
   3 -11  -5  265.17   35.30
   3  11  -5  222.78   58.09
   2 -11  -5 1226.98   57.89
   2  11  -5 1257.17   89.29
   1 -11  -5  445.46   46.70
   1  11  -5  398.96   59.99
   0 -11  -5   36.00   27.10
   0  11  -5   39.70   30.60
  -1 -11  -5    5.40   30.60
  -1  11  -5   29.30   27.90
  -1  11  -5   25.10   61.29
  -3  11  -5   92.09   29.80
  -3  11  -5  -61.19   33.40
   3  11   5    5.70   45.20
  -4  11  -5    6.50   26.60
  -4  11  -5   39.50   70.69
   4  11   5  -67.79   44.40
  -5  11  -5  -42.50   59.49
   5  11   5  -49.80   47.20
   6  11   5   76.19   53.49
  -6  11  -5   10.40   71.49
   6  12  -5    9.20   36.80
   5  12  -5   71.69   51.19
   4  12  -5   25.40   39.90
   3 -12  -5   15.20   16.00
   3  12  -5   27.80   37.40
   2 -12  -5   51.09   20.30
   2  12  -5   37.70   37.20
   1 -12  -5   49.20   25.30
   1  12  -5   24.10   31.50
   0 -12  -5   30.00   27.20
   0  12  -5   23.00   28.40
  -1 -12  -5   44.90   37.60
  -1  12  -5   39.70   30.10
  -3  12  -5  114.49   33.90
  -3  12  -5    2.80   51.99
   3  12   5   25.90   37.80
  -4  12  -5   60.79   29.20
  -4  12  -5   24.60   73.49
   4  12   5  -69.39   43.10
  -5  12  -5  -12.90   53.99
   5  12   5    9.30   51.09
   6  12   5   49.20   52.39
  -6  12  -5   65.99   70.19
   6  13  -5   11.50   47.30
   5  13  -5  117.79   55.49
   4  13  -5   -6.80   36.60
   3 -13  -5  176.78   27.80
   3  13  -5  153.68   52.79
   2 -13  -5   22.70   18.80
   2  13  -5  -28.20   25.80
   1 -13  -5    9.70   21.80
   1  13  -5   -8.70   29.30
   0 -13  -5   56.89   31.00
   0  13  -5   50.69   32.80
  -1 -13  -5  330.17   60.69
  -1  13  -5  384.16   53.99
  -2  13  -5  155.78   37.60
  -3  13  -5   27.60   21.20
   3  13   5   33.70   48.40
  -3  13  -5  -28.70   44.70
   4  13   5  -16.00   49.10
  -4  13  -5  -19.50   70.79
  -5  13  -5   -7.40   53.39
   5  13   5  -24.60   44.10
   6  13   5   57.09   55.69
   6  14  -5   72.89   57.39
   5  14  -5   48.80   52.49
   4  14  -5   92.99   52.29
   3 -14  -5   33.80   15.40
   3  14  -5   26.10   39.60
   2 -14  -5  306.97   37.30
   2  14  -5  292.07   62.99
   1 -14  -5    0.10   19.20
   1  14  -5    5.60   31.30
   0 -14  -5  518.15   62.59
   0  14  -5  571.84   61.59
  -1 -14  -5  209.28   51.49
  -1  14  -5  282.47   48.50
   2  14   5   42.50   44.70
  -2  14  -5  178.88   39.30
  -3  14  -5   46.30   26.80
   3  14   5    5.60   46.90
   4  14   5   53.29   51.79
   5  14   5   15.60   48.20
   6  14   5   28.40   40.60
   6  15  -5   98.39   59.69
   5  15  -5   33.40   46.20
   4  15  -5   51.69   45.90
   3 -15  -5   68.39   20.00
   3  15  -5   -5.30   33.30
   2 -15  -5    6.10   16.70
   2  15  -5   -1.40   32.80
   1 -15  -5  518.25   49.80
   1  15  -5  615.54   66.59
   0 -15  -5   -4.40   25.20
   0  15  -5  -10.20   26.00
  -1 -15  -5  246.48   55.49
  -1  15  -5  251.97   46.30
  -2  15  -5    2.90   23.20
   2  15   5    8.70   42.60
   3  15   5   22.40   49.80
  -3  15  -5  368.46   53.69
   4  15   5   52.69   57.79
   5  15   5   38.40   46.60
   6  16  -5   83.49   57.09
   5  16  -5   16.90   45.00
   4  16  -5   30.10   41.10
   3  16  -5  215.08   62.39
   2 -16  -5  157.58   28.70
   2  16  -5   63.49   43.80
   1 -16  -5   18.20   21.60
   1  16  -5   46.10   34.90
   0 -16  -5   -7.40   26.70
   0  16  -5   -7.60   25.90
  -1 -16  -5   19.40   33.80
  -1  16  -5   29.00   27.10
   2  16   5   12.60   46.50
  -2  16  -5  141.99   39.20
   3  16   5   41.20   49.99
  -3  16  -5   38.20   26.10
   4  16   5    3.80   48.60
   5  16   5   21.30   57.69
   6  17  -5   38.10   52.69
   5  17  -5   -7.80   37.70
   4  17  -5   91.19   56.79
   3  17  -5   38.20   43.20
   2 -17  -5    1.40   17.00
   2  17  -5   39.80   36.70
   1 -17  -5  296.47   45.70
   1  17  -5  247.48   54.69
   0 -17  -5    8.10   26.50
   0  17  -5   -3.40   30.60
  -1 -17  -5  258.17   58.69
  -1  17  -5  290.27   51.89
   2  17   5    0.60   47.70
  -2  17  -5   96.09   33.20
   3  17   5   10.00   47.80
   4  17   5   14.90   55.49
   5  17   5   76.59   61.89
   6  18  -5   -3.60   47.50
   5  18  -5  -26.80   34.60
   4  18  -5   83.89   55.19
   3  18  -5   20.70   43.70
   2 -18  -5   63.99   23.20
   2  18  -5  109.79   50.29
   1 -18  -5   47.20   29.20
   1  18  -5   29.30   35.40
   0 -18  -5   37.60   31.50
   0  18  -5  -15.50   25.90
  -1 -18  -5  131.19   47.10
  -1  18  -5  117.09   38.00
   2  18   5   13.30   46.50
  -2  18  -5   40.30   26.40
   3  18   5   56.99   57.09
   4  18   5  -25.80   50.69
   5  18   5  -14.00   45.30
   5  19  -5    4.40   47.40
   4  19  -5   94.49   55.79
   3  19  -5  -39.00   38.40
   2 -19  -5   56.09   24.10
   2  19  -5   28.20   45.10
   1 -19  -5   24.80   25.00
   1  19  -5   56.59   42.00
   0 -19  -5  339.07   59.09
   0  19  -5  387.66   66.89
  -1  19  -5   54.49   34.70
   2  19   5   13.00   48.20
  -2  19  -5   13.70   27.00
   3  19   5   39.80   53.29
   4  19   5    6.60   51.79
   5  19   5  -18.20   38.40
   5  20  -5   81.09   55.69
   4  20  -5  -13.60   43.40
   3  20  -5  373.96   83.69
   2  20  -5   28.40   41.80
   1 -20  -5   24.10   24.70
   1  20  -5  -13.50   35.10
   0 -20  -5  121.09   41.80
   0  20  -5  103.59   38.80
  -1  20  -5   42.00   32.80
   2  20   5   41.30   54.89
  -2  20  -5  129.69   48.50
   3  20   5   23.00   54.39
   4  20   5   18.20   61.29
   5  20   5   19.40   52.99
   5  21  -5   17.30   42.60
   4  21  -5  -45.90   36.60
   3  21  -5  553.84   96.49
   2  21  -5  136.89   55.59
   1 -21  -5  244.88   45.10
   1  21  -5  285.17   65.09
   0 -21  -5   81.99   39.80
   0  21  -5   63.99   42.30
  -1  21  -5  112.09   39.50
   2  21   5   -9.60   50.39
   3  21   5   60.89   60.29
   4  21   5   20.80   56.89
   5  22  -5   19.00   47.00
   4  22  -5   68.29   55.99
   3  22  -5  234.18   70.29
   2  22  -5  167.28   61.69
   1 -22  -5  -30.00   23.00
   1  22  -5  -15.80   35.20
   0 -22  -5  418.26   66.39
   0  22  -5  333.07   69.39
  -1  22  -5   12.80   28.40
   2  22   5  104.99   62.49
   3  22   5   -1.70   49.00
   4  22   5  -18.30   42.20
   5  23  -5   14.30   51.99
   4  23  -5  -21.20   42.60
   3  23  -5  192.78   62.79
   2  23  -5   51.29   48.90
   1 -23  -5   -0.90   28.10
   1  23  -5   -3.80   40.70
   0 -23  -5   34.30   38.10
   0  23  -5   35.60   39.60
  -1  23  -5  234.38   51.19
   2  23   5   28.60   52.19
   3  23   5   42.10   62.49
   4  23   5   26.10   59.09
   4  24  -5   95.09   62.39
   3  24  -5   22.80   49.90
   2  24  -5   79.59   47.80
   1  24  -5  180.08   56.79
   0 -24  -5   33.90   34.40
   0  24  -5   50.49   37.00
   2  24   5   -5.60   48.60
   3  24   5   25.40   55.19
   4  24   5   28.20   49.99
   4  25  -5   32.40   52.59
   3  25  -5    2.10   43.90
   2  25  -5  -15.90   35.30
   1  25  -5   -1.20   37.90
   0 -25  -5  272.87   61.09
   0  25  -5  209.48   60.19
   2  25   5    7.00   45.00
   3  25   5   -3.40   40.30
   4  26  -5   -1.70   40.40
   3  26  -5  110.29   62.69
   2  26  -5   -5.20   43.20
   1  26  -5  148.49   58.49
   0 -26  -5  240.98   56.99
   0  26  -5  211.88   58.09
   2  26   5   67.89   48.70
   3  26   5  131.19   65.29
   3  27  -5   77.09   52.59
   2  27  -5   68.99   53.89
   1  27  -5  179.38   60.99
   0 -27  -5   55.79   38.00
   0  27  -5    2.00   32.20
  -1 -27  -5   29.70   35.70
   2  27   5   41.20   52.09
   3  27   5   25.00   49.99
   3  28  -5   24.80   43.70
   2  28  -5  -10.10   40.40
   1  28  -5    3.80   40.80
  -1 -28  -5   87.39   41.50
   2  28   5   30.70   47.60
   2  29  -5   45.40   46.40
   1  29  -5   39.80   44.10
  -1 -29  -5   -9.80   33.60
   2  30  -5   68.29   50.99
   1  30  -5   50.19   46.50
  -1 -30  -5   70.19   42.30
   7   0  -6    4.40   34.80
   6   0  -6  -34.70   30.80
   5   0  -6  444.76   78.29
   4   0  -6  453.95   71.49
   3   0  -6   21.70   29.90
   2   0  -6 2224.98   92.29
   1   0  -6  565.94   56.49
   0   0  -6  416.86   56.39
  -1   0  -6  190.48   44.80
  -2   0  -6 1406.76   86.69
  -3   0  -6   59.19   35.70
  -4   0  -6   21.50   32.50
  -5   0  -6   31.90   35.70
  -6   0  -6  -20.80   24.40
   7  -1  -6  -18.00   28.30
   7   1  -6   51.49   46.20
   6  -1  -6  192.18   60.99
   6   1  -6  141.79   56.19
   5  -1  -6   62.89   34.00
   5   1  -6  -26.60   28.80
   4  -1  -6  304.77   57.69
   4   1  -6  291.87   59.39
   3  -1  -6   27.50   27.20
   3   1  -6   39.90   31.00
   2  -1  -6   43.70   29.20
   2   1  -6   70.39   33.50
   1  -1  -6   68.49   34.50
   1   1  -6  108.19   36.40
   0  -1  -6   50.99   32.10
   0   1  -6   49.00   31.80
  -1  -1  -6  322.97   52.59
  -1   1  -6  255.27   49.90
  -2  -1  -6   22.80   35.60
  -2   1  -6   39.60   31.50
  -3  -1  -6  119.39   43.00
  -3   1  -6  143.79   43.70
  -4  -1  -6  241.18   57.69
  -4   1  -6  238.78   54.89
  -5  -1  -6   11.60   30.20
  -5   1  -6  -19.90   30.00
  -6  -1  -6   45.00   43.50
  -6   1  -6   33.50   38.20
   7   2  -6  -10.40   44.10
   6  -2  -6   19.70   37.90
   6   2  -6   61.79   45.50
   5  -2  -6   57.49   41.80
   5   2  -6   89.59   44.30
   4  -2  -6   98.99   38.60
   4   2  -6  179.38   52.09
   3  -2  -6   -9.70   22.70
   3   2  -6   -3.30   30.00
   2  -2  -6  704.73   57.19
   2   2  -6  683.93   66.19
   1  -2  -6   20.20   27.90
   1   2  -6   10.10   28.20
   0  -2  -6   16.00   28.80
   0   2  -6  -21.30   27.00
  -1  -2  -6   52.09   34.40
  -1   2  -6   94.69   37.80
  -2  -2  -6  105.69   39.20
  -2   2  -6  119.39   40.10
  -3  -2  -6   35.50   34.00
  -3   2  -6  105.29   39.40
  -4  -2  -6  -16.70   29.40
  -4   2  -6   -0.50   30.00
  -5  -2  -6    6.00   35.90
  -5   2  -6  -13.40   26.10
  -6  -2  -6   65.59   46.10
  -6   2  -6   21.20   35.90
   7   3  -6   16.20   43.70
   6  -3  -6  125.29   48.40
   6   3  -6  168.98   58.69
   5  -3  -6   16.50   33.30
   5   3  -6   69.69   45.00
   4  -3  -6  -47.10   26.00
   4   3  -6   -5.60   31.30
   3  -3  -6   69.69   32.60
   3   3  -6  136.79   41.50
   2  -3  -6  232.28   43.20
   2   3  -6  252.67   49.70
   1  -3  -6  204.68   40.30
   1   3  -6  219.68   48.10
   0  -3  -6  321.07   52.59
   0   3  -6  399.96   57.69
  -1  -3  -6  126.59   39.30
  -1   3  -6  103.39   39.20
  -2  -3  -6  139.29   42.50
  -2   3  -6  178.38   44.90
  -3  -3  -6   73.69   39.00
  -3   3  -6  137.49   42.90
  -4  -3  -6  -56.29   30.00
  -4   3  -6   47.60   34.90
  -5  -3  -6   21.20   35.90
  -5   3  -6   -5.80   29.60
  -6  -3  -6   83.09   51.79
  -6   3  -6  -24.50   30.60
   7   4  -6  -16.40   40.40
   6  -4  -6   94.29   46.20
   6   4  -6  146.29   57.69
   5  -4  -6  -18.70   30.50
   5   4  -6  -55.39   31.80
   4  -4  -6  246.48   50.69
   4   4  -6  190.68   54.49
   3  -4  -6  210.58   42.90
   3   4  -6  152.68   46.10
   2  -4  -6   86.39   34.20
   2   4  -6   56.39   33.80
   2   4  -6    4.50   20.70
   1  -4  -6  557.44   55.89
   1   4  -6  556.14   58.49
   0  -4  -6   -7.40   27.10
   0   4  -6   13.80   29.10
  -1  -4  -6  180.58   45.20
  -1   4  -6  159.48   41.80
  -2  -4  -6   42.40   33.10
  -2   4  -6    9.30   29.30
  -3  -4  -6  745.53   78.39
  -3   4  -6  863.01   71.69
  -4  -4  -6  394.66   77.49
  -4   4  -6  426.96   69.89
  -5  -4  -6   30.40   41.80
  -5   4  -6   28.90   34.10
  -6  -4  -6   27.30   39.90
  -6   4  -6  -11.70   40.10
  -6   4  -6    6.50   28.90
   7   5  -6    6.30   40.30
   6  -5  -6   44.50   40.20
   6   5  -6  226.28   69.59
   5  -5  -6  118.19   44.60
   5   5  -6  116.99   54.69
   4  -5  -6   -2.50   26.40
   4   5  -6   26.70   33.10
   3  -5  -6  340.77   49.80
   3   5  -6  247.38   53.59
   2  -5  -6  432.46   55.19
   2   5  -6  454.85   62.39
   1  -5  -6  826.82   62.99
   1   5  -6  772.32   64.99
   0  -5  -6  -33.00   25.70
   0   5  -6   25.00   30.30
  -1  -5  -6  107.79   37.00
  -1   5  -6  111.79   37.20
  -2  -5  -6  216.98   49.60
  -2   5  -6  271.57   50.99
  -3  -5  -6   40.10   35.90
  -3   5  -6  -35.30   22.00
  -4  -5  -6   63.59   46.30
  -4   5  -6   34.60   30.80
  -5  -5  -6   31.20   46.00
  -5   5  -6   31.60   32.20
  -6  -5  -6   34.40   46.60
  -6   5  -6    5.80   40.00
  -6   5  -6    8.30   63.79
   7   6  -6   44.10   45.00
   6   6  -6    3.50   36.40
   5  -6  -6   17.40   31.40
   5   6  -6  -10.50   40.60
   4  -6  -6   79.99   33.20
   4   6  -6  124.59   48.70
   3  -6  -6   10.50   22.10
   3   6  -6  -12.70   32.50
   2  -6  -6   20.00   25.10
   2   6  -6   36.70   32.80
   1  -6  -6  417.96   52.39
   1   6  -6  383.96   56.49
   0  -6  -6    5.30   28.00
   0   6  -6   18.10   28.20
  -1  -6  -6  172.58   45.10
  -1   6  -6  324.97   49.60
  -2  -6  -6   11.90   33.20
  -2   6  -6  -29.60   26.10
  -3  -6  -6  209.18   57.49
  -3   6  -6  136.19   42.10
  -4  -6  -6  -12.80   40.00
  -4   6  -6  -22.50   24.30
  -5  -6  -6    9.80   47.90
  -5   6  -6    3.00   27.70
  -5   6  -6  -50.89   50.69
  -6  -6  -6    4.80   42.60
  -6   6  -6   16.70   73.09
   7   7  -6   17.80   49.80
   6   7  -6   21.10   46.70
   5  -7  -6  312.67   56.89
   5   7  -6  207.18   66.69
   4  -7  -6   21.40   26.90
   4   7  -6   15.40   36.90
   3  -7  -6   97.19   29.80
   3   7  -6   87.99   41.90
   2  -7  -6  500.35   49.50
   2   7  -6  475.65   66.39
   1  -7  -6   81.49   32.00
   1   7  -6   82.89   37.80
   0  -7  -6  175.98   42.30
   0   7  -6  197.88   46.60
   0   7  -6   71.29   60.39
  -1  -7  -6  -14.30   24.30
  -1   7  -6   14.00   28.60
  -2  -7  -6  151.98   46.80
  -2   7  -6  241.28   48.30
  -3  -7  -6   92.89   47.50
  -3   7  -6   77.59   36.80
  -4  -7  -6  102.99   51.79
  -4   7  -6  -26.70   49.50
  -4   7  -6   20.70   32.80
  -5  -7  -6   -0.60   42.50
  -5   7  -6  -31.30   46.60
  -5   7  -6  -20.20   32.90
  -6  -7  -6   -8.20   38.70
  -6   7  -6   26.30   74.29
   7   8  -6  -54.89   36.50
   6   8  -6   57.69   40.20
   5  -8  -6  335.67   57.19
   5   8  -6  214.58   68.19
   4  -8  -6   89.09   34.10
   4   8  -6  161.28   56.49
   3  -8  -6  -15.20   19.40
   3   8  -6  -20.70   28.30
   2  -8  -6  742.33   54.29
   2   8  -6  744.23   72.29
   1  -8  -6  112.29   37.50
   1   8  -6  164.68   47.10
   0  -8  -6   -8.30   26.30
   0   8  -6   -1.10   30.00
   0   8  -6  -39.20   38.20
  -1  -8  -6  689.03   65.69
  -1   8  -6  722.43   66.29
  -2  -8  -6   42.80   35.20
  -2   8  -6    1.80   24.40
  -2   8  -6  -24.40   43.90
  -3  -8  -6   36.30   41.30
  -3   8  -6   38.10   54.49
  -3   8  -6  102.79   37.20
  -4  -8  -6   87.39   47.50
  -4   8  -6  142.89   42.50
  -4   8  -6    6.70   54.39
  -5  -8  -6   -1.10   37.40
  -5   8  -6    9.50   34.50
  -5   8  -6   52.49   71.09
  -6  -8  -6  -25.60   41.10
  -6   8  -6   33.10   75.99
   6   9  -6   56.89   48.90
   5   9  -6  825.72  112.19
   4  -9  -6  404.06   55.69
   4   9  -6  419.26   81.39
   3  -9  -6   66.49   24.20
   3   9  -6  -31.30   29.60
   2  -9  -6   38.80   23.40
   2   9  -6   76.29   38.40
   1  -9  -6   64.69   31.90
   1   9  -6   69.49   37.20
   0  -9  -6  514.85   62.39
   0   9  -6  543.65   66.89
   0   9  -6  307.17   95.29
  -1  -9  -6   37.10   30.90
  -1   9  -6    9.10   28.80
  -1   9  -6  -15.90   55.29
  -2  -9  -6  251.27   55.09
  -2   9  -6  227.98   45.20
  -3  -9  -6  166.58   59.49
  -3   9  -6   31.80   57.59
  -3   9  -6  100.59   34.50
  -4  -9  -6   55.29   48.90
  -4   9  -6  -12.40   62.89
  -4   9  -6   70.09   40.20
  -5  -9  -6   18.90   45.60
  -5   9  -6  -30.60   27.90
  -6  -9  -6   32.50   47.50
  -6   9  -6  -29.40   65.99
   6  10  -6  120.39   58.49
   5  10  -6  815.32  116.99
   4 -10  -6   81.89   29.60
   4  10  -6  121.29   52.89
   3 -10  -6  266.37   41.90
   3  10  -6  371.06   69.09
   2 -10  -6   17.60   22.80
   2  10  -6   75.99   40.70
   1 -10  -6  256.87   46.10
   1  10  -6  333.17   58.39
   0 -10  -6  103.59   36.10
   0  10  -6   81.49   38.10
   0  10  -6  158.88   80.49
  -1 -10  -6  959.50   75.09
  -1  10  -6  966.30   73.89
  -2 -10  -6  155.28   50.89
  -2  10  -6  215.18   44.40
  -3 -10  -6  215.48   61.89
  -3  10  -6  239.28   44.70
  -4 -10  -6   14.60   46.70
  -4  10  -6   14.90   31.00
  -4  10  -6  -33.60   46.10
  -5 -10  -6   33.80   45.60
  -5  10  -6    4.20   64.29
  -6 -10  -6  114.29   55.59
  -6  10  -6  -24.80   51.69
   6  11  -6  -51.89   30.40
   5  11  -6  213.48   67.09
   4 -11  -6  239.48   41.20
   4  11  -6  196.38   57.69
   3 -11  -6   96.89   26.10
   3  11  -6   52.49   39.60
   2 -11  -6   92.69   28.40
   2  11  -6  168.88   50.79
   1 -11  -6  122.19   34.70
   1  11  -6  128.39   44.70
   0 -11  -6  122.99   40.90
   0  11  -6  162.98   44.50
  -1 -11  -6  333.57   59.39
  -1  11  -6  336.97   56.39
  -2 -11  -6   93.99   45.60
  -2  11  -6  127.79   37.00
  -2  11  -6    2.80   65.49
  -3 -11  -6   33.70   40.00
  -3  11  -6   -3.30   20.20
  -3  11  -6  -25.60   49.10
  -4 -11  -6  155.38   59.09
  -4  11  -6   38.00   66.59
  -4  11  -6  169.58   42.70
  -5 -11  -6   41.50   46.80
  -5  11  -6   -2.90   65.29
  -6 -11  -6  -27.00   29.20
  -6  11  -6   42.70   66.19
   6  12  -6   43.00   51.39
   5  12  -6  183.08   64.29
   4 -12  -6   43.40   24.50
   4  12  -6  -28.10   34.30
   3 -12  -6  193.78   33.50
   3  12  -6  173.28   54.19
   2 -12  -6  334.77   44.20
   2  12  -6  296.67   62.69
   1 -12  -6  141.19   37.30
   1  12  -6   67.89   40.50
   0 -12  -6    9.90   27.20
   0  12  -6   56.49   35.50
  -1 -12  -6  156.58   48.70
  -1  12  -6  200.58   46.20
  -2 -12  -6  166.08   54.19
  -2  12  -6  134.89   37.80
  -2  12  -6   11.60   58.59
  -3 -12  -6   62.89   46.30
  -3  12  -6  -55.59   53.19
  -3  12  -6   98.49   34.80
  -4 -12  -6   84.19   50.89
  -4  12  -6   91.69   35.90
  -5 -12  -6    1.00   40.10
  -5  12  -6  -13.10   66.39
   6  13  -6  -32.50   34.40
   5  13  -6   49.70   50.69
   4  13  -6  232.48   65.39
   3 -13  -6   10.40   18.40
   3  13  -6    4.60   27.70
   2 -13  -6   83.79   26.00
   2  13  -6   93.59   45.90
   1 -13  -6  976.40   65.99
   1  13  -6 1057.89   83.59
   0 -13  -6  486.15   62.79
   0  13  -6  505.35   68.69
  -1 -13  -6  158.38   48.80
  -1  13  -6  171.68   44.80
  -2 -13  -6   70.19   47.30
  -2  13  -6  115.09   42.60
  -2  13  -6    5.60   66.69
  -3 -13  -6   66.89   49.10
  -3  13  -6  -11.00   63.19
  -3  13  -6  101.29   36.90
  -4  13  -6   35.50   73.79
  -4  13  -6   -7.60   32.90
  -5  13  -6   57.29   81.09
   6  14  -6  -31.60   38.80
   5  14  -6   38.60   45.10
   4  14  -6  174.98   62.09
   3 -14  -6  304.67   40.80
   3  14  -6  291.27   67.29
   2 -14  -6   59.19   25.00
   2  14  -6    4.90   36.30
   1 -14  -6   21.20   25.90
   1  14  -6   65.09   38.00
   0 -14  -6   78.19   33.90
   0  14  -6   53.19   33.50
  -1 -14  -6  231.98   54.89
  -1  14  -6  235.28   47.80
  -2 -14  -6  216.18   59.09
  -2  14  -6  260.77   50.59
  -3 -14  -6  110.59   50.49
  -3  14  -6  123.59   94.89
  -3  14  -6   70.59   33.20
  -4  14  -6  -22.60   50.89
  -5  14  -6   34.50   73.09
   6  15  -6  -49.50   36.50
   5  15  -6    7.60   48.30
   4  15  -6  -27.50   37.30
   3 -15  -6   78.19   25.10
   3  15  -6   76.99   47.80
   2 -15  -6  227.18   38.70
   2  15  -6  267.67   65.69
   1 -15  -6   30.70   27.40
   1  15  -6   28.10   36.20
   0 -15  -6   19.30   27.20
   0  15  -6  -12.00   30.00
  -1 -15  -6   16.80   36.40
  -1  15  -6   53.29   31.70
  -2 -15  -6   69.39   47.90
  -2  15  -6  146.19   40.20
  -3  15  -6  507.55   66.49
   6  16  -6  -15.70   38.60
   5  16  -6   30.20   41.80
   4  16  -6    5.70   45.50
   3  16  -6   13.70   43.50
   2 -16  -6   22.30   22.00
   2  16  -6  -14.40   32.90
   1 -16  -6   -3.10   22.20
   1  16  -6   48.10   37.40
   0 -16  -6    7.60   27.30
   0  16  -6   11.10   30.50
  -1 -16  -6  -26.60   28.10
  -1  16  -6   -9.70   29.60
  -2 -16  -6   -9.80   40.70
  -2  16  -6   81.19   32.30
  -3  16  -6  273.97   50.79
   6  17  -6   18.10   47.90
   5  17  -6   81.29   57.09
   4  17  -6   37.40   49.99
   3  17  -6   54.69   51.59
   2 -17  -6  183.28   36.70
   2  17  -6  166.48   54.09
   1 -17  -6  224.38   43.70
   1  17  -6  108.99   47.40
   0 -17  -6  125.29   41.80
   0  17  -6  156.28   46.60
  -1 -17  -6  111.19   46.00
  -1  17  -6   79.59   38.10
  -2 -17  -6  213.08   65.19
  -2  17  -6  234.08   48.40
   5  18  -6  -30.50   34.30
   4  18  -6    1.50   41.80
   3  18  -6   12.40   45.30
   2 -18  -6  -14.40   19.40
   2  18  -6   19.00   38.60
   1 -18  -6   61.09   32.10
   1  18  -6  108.19   48.30
   0 -18  -6  483.65   66.49
   0  18  -6  451.45   70.49
  -1 -18  -6  221.38   59.89
  -1  18  -6  168.28   48.40
  -2 -18  -6  142.39   60.99
  -2  18  -6  166.78   46.10
   5  19  -6   17.10   47.40
   4  19  -6    1.60   41.00
   3  19  -6    0.10   39.70
   2 -19  -6   50.19   24.50
   2  19  -6    6.00   39.90
   1 -19  -6  294.47   52.49
   1  19  -6  144.89   51.89
   0 -19  -6  312.67   55.89
   0  19  -6  226.58   57.89
  -1 -19  -6   66.29   43.20
  -1  19  -6  -36.00   26.90
  -2 -19  -6  216.58   64.59
  -2  19  -6  262.37   49.40
   5  20  -6   41.30   46.30
   4  20  -6  -67.99   33.80
   3  20  -6  209.18   69.69
   2  20  -6   -2.40   48.10
   1 -20  -6    9.00   26.60
   1  20  -6  -27.40   31.50
   0 -20  -6  565.54   76.29
   0  20  -6  553.14   81.59
  -1 -20  -6  186.88   57.79
  -1  20  -6  205.78   50.19
  -2 -20  -6  110.09   51.49
  -2  20  -6  127.39   42.10
   5  21  -6    5.10   47.30
   4  21  -6   44.10   49.70
   3  21  -6  171.88   61.19
   2  21  -6  -19.80   40.60
   1 -21  -6  240.18   47.80
   1  21  -6  179.48   58.99
   0 -21  -6 1646.94  102.19
   0  21  -6 1412.26   99.89
  -1 -21  -6    3.80   40.90
  -1  21  -6   -1.10   33.00
  -2 -21  -6   26.80   41.40
   5  22  -6   46.30   54.69
   4  22  -6  100.59   55.99
   3  22  -6  -28.40   40.90
   2  22  -6  103.09   55.39
   1 -22  -6   21.90   30.00
   1  22  -6   40.90   43.50
   0 -22  -6  365.96   65.09
   0  22  -6  387.16   70.89
  -1 -22  -6  173.48   59.09
  -1  22  -6  188.08   52.59
  -2 -22  -6  131.69   57.79
   4  23  -6    3.50   38.80
   3  23  -6  -27.40   35.60
   2  23  -6   80.09   51.49
   1 -23  -6   37.50   32.00
   1  23  -6    6.30   36.80
   0 -23  -6   37.70   40.20
   0  23  -6   54.19   43.00
  -1 -23  -6  180.38   62.59
  -1  23  -6  234.78   55.19
  -2 -23  -6  108.09   52.59
   4  24  -6   48.90   50.79
   3  24  -6   36.50   50.89
   2  24  -6  -41.30   29.80
   1  24  -6   43.00   42.50
   0 -24  -6   85.69   46.80
   0  24  -6   57.69   47.90
  -1 -24  -6   -1.60   43.20
  -1  24  -6   41.10   45.60
  -2 -24  -6   39.20   51.89
   4  25  -6   38.30   55.39
   3  25  -6   30.30   46.00
   2  25  -6  220.58   71.19
   1  25  -6   86.69   49.80
   0 -25  -6   32.80   36.40
   0  25  -6  -15.10   35.00
  -1 -25  -6   24.50   40.90
  -2 -25  -6   -9.90   34.40
   3  26  -6  -60.79   29.50
   2  26  -6  623.84  102.89
   1  26  -6  -29.30   29.00
   0 -26  -6   66.19   43.90
   0  26  -6   38.20   35.00
  -1 -26  -6   47.20   45.20
  -2 -26  -6   81.09   50.79
   3  27  -6  -27.10   44.70
   2  27  -6  271.87   76.29
   1  27  -6   64.59   45.70
   0 -27  -6   56.79   44.90
   0  27  -6   48.80   37.70
  -1 -27  -6   68.79   50.69
  -2 -27  -6   28.00   44.00
   2  28  -6   52.69   50.29
   1  28  -6  -32.30   32.30
  -1 -28  -6   76.19   51.69
  -2 -28  -6  101.19   49.30
   2  29  -6    6.40   45.80
   1  29  -6   63.89   48.10
  -1 -29  -6  104.99   46.00
   1  30  -6   37.40   38.00
   7   0  -7   42.90   40.40
   6   0  -7    5.80   39.70
   5   0  -7   -2.90   27.70
   4   0  -7  -21.60   28.50
   3   0  -7   -5.10   29.40
   2   0  -7   -5.60   26.30
   1   0  -7  -20.40   28.40
   0   0  -7  -22.10   28.70
  -1   0  -7  -11.50   31.20
  -2   0  -7   28.30   32.80
  -3   0  -7   -5.10   34.30
  -4   0  -7  -22.20   33.30
  -5   0  -7   22.70   42.00
  -6   0  -7   26.40   31.70
   7  -1  -7   21.40   34.10
   7   1  -7    2.60   34.40
   6  -1  -7  -11.20   37.80
   6   1  -7  -66.19   29.80
   5  -1  -7  -55.99   26.20
   5   1  -7  -56.49   33.30
   4  -1  -7  137.39   46.00
   4   1  -7  105.59   42.80
   3  -1  -7  137.69   41.70
   3   1  -7   63.09   36.40
   2  -1  -7  436.96   57.89
   2   1  -7  423.36   59.19
   1  -1  -7   66.69   36.10
   1   1  -7   81.39   35.20
   0  -1  -7  971.70   73.99
   0   1  -7  946.81   73.59
  -1  -1  -7  141.69   44.50
  -1   1  -7  213.98   53.09
  -2  -1  -7  665.63   83.09
  -2   1  -7  591.14   75.79
  -3  -1  -7  237.68   57.59
  -3   1  -7  159.48   49.40
  -4  -1  -7  499.75   80.89
  -4   1  -7  654.73   90.99
  -5  -1  -7   52.59   44.80
  -5   1  -7   11.30   34.20
  -6  -1  -7    8.20   32.60
  -6   1  -7    0.90   30.70
   7   2  -7    5.60   38.70
   6  -2  -7   -6.10   40.30
   6   2  -7   85.89   47.70
   5  -2  -7  -25.20   26.00
   5   2  -7  -17.10   29.30
   4  -2  -7  198.18   49.40
   4   2  -7  200.78   55.49
   3  -2  -7   -7.10   24.20
   3   2  -7   -0.30   28.30
   2  -2  -7  287.87   49.99
   2   2  -7  317.77   55.89
   1  -2  -7  159.88   43.10
   1   2  -7  143.39   42.70
   0  -2  -7  361.56   59.19
   0   2  -7  327.47   56.19
  -1  -2  -7    8.30   31.00
  -1   2  -7   35.90   32.70
  -2  -2  -7  161.78   48.00
  -2   2  -7   59.09   37.00
  -3  -2  -7   60.59   38.60
  -3   2  -7   -1.80   33.20
  -4  -2  -7  416.16   74.69
  -4   2  -7  285.77   65.79
  -5  -2  -7   36.40   36.90
  -5   2  -7   34.50   41.90
  -6  -2  -7    6.30   33.00
  -6   2  -7   -4.50   33.10
   7   3  -7  -33.10   35.30
   6  -3  -7   66.19   42.20
   6   3  -7   38.80   45.30
   5  -3  -7   89.09   41.10
   5   3  -7   51.79   47.30
   4  -3  -7   85.99   39.60
   4   3  -7  102.89   43.00
   3  -3  -7   27.90   28.40
   3   3  -7   -4.30   29.10
   2  -3  -7  500.35   64.09
   2   3  -7  477.55   67.69
   1  -3  -7 1289.67   78.69
   1   3  -7 1075.09   79.09
   0  -3  -7  157.98   43.40
   0   3  -7  123.69   42.10
  -1  -3  -7  187.58   47.10
  -1   3  -7  159.78   44.10
  -2  -3  -7   90.19   43.00
  -2   3  -7   87.99   40.40
  -3  -3  -7   22.20   33.40
  -3   3  -7   36.70   35.70
  -4  -3  -7   40.10   38.60
  -4   3  -7   22.00   33.60
  -5  -3  -7   22.40   34.80
  -5   3  -7  -12.10   33.70
  -6  -3  -7  -66.09   28.60
  -6   3  -7   22.50   37.30
   7   4  -7   75.09   47.00
   6  -4  -7  214.68   55.89
   6   4  -7  237.38   67.99
   5  -4  -7    5.30   33.20
   5   4  -7   36.20   41.50
   4  -4  -7   41.70   35.20
   4   4  -7   -7.10   33.00
   3  -4  -7   -7.10   26.40
   3   4  -7  -15.50   27.90
   2  -4  -7   64.19   31.90
   2   4  -7   55.09   34.20
   1  -4  -7   24.70   30.00
   1   4  -7   38.10   35.30
   0  -4  -7  185.08   47.70
   0   4  -7  213.08   49.90
  -1  -4  -7   76.99   36.90
  -1   4  -7   13.80   32.90
  -2  -4  -7   95.29   41.60
  -2   4  -7  135.69   41.70
  -3  -4  -7  -12.60   28.40
  -3   4  -7  -13.40   24.20
  -4  -4  -7  -14.20   32.10
  -4   4  -7   28.70   33.70
  -5  -4  -7   89.99   51.59
  -5   4  -7   23.30   34.00
  -6  -4  -7   83.29   49.30
  -6   4  -7  -45.20   23.30
   7   5  -7    8.70   39.80
   6  -5  -7   -9.20   32.20
   6   5  -7   17.90   38.80
   5  -5  -7  132.39   44.90
   5   5  -7  111.59   51.29
   4  -5  -7    9.80   28.40
   4   5  -7   23.80   37.00
   3  -5  -7   14.10   27.30
   3   5  -7   68.99   39.40
   2  -5  -7   48.30   31.00
   2   5  -7    3.20   23.20
   2   5  -7   24.90   33.30
   1  -5  -7  190.28   43.30
   1   5  -7  138.59   44.30
   0  -5  -7  975.00   76.09
   0   5  -7  839.52   73.69
  -1  -5  -7  200.98   52.19
  -1   5  -7  208.58   47.20
  -2  -5  -7  253.57   54.49
  -2   5  -7  303.77   56.89
  -3  -5  -7    9.70   35.30
  -3   5  -7   58.39   36.00
  -4  -5  -7   36.40   41.60
  -4   5  -7    8.30   36.60
  -5  -5  -7  -91.09   33.00
  -5   5  -7   13.90   35.10
  -6  -5  -7    8.90   36.30
  -6   5  -7  -44.90   51.19
  -6   5  -7   30.70   28.40
   6   6  -7  252.77   65.89
   5  -6  -7   27.90   34.00
   5   6  -7   77.09   47.10
   4  -6  -7  244.88   52.59
   4   6  -7  269.17   61.69
   3  -6  -7  799.42   64.69
   3   6  -7  980.70   84.29
   2  -6  -7    2.80   24.20
   2   6  -7   70.29   40.00
   1  -6  -7  -20.20   25.70
   1   6  -7    4.90   29.60
   1   6  -7  -34.60   32.10
   0  -6  -7   -1.50   31.90
   0   6  -7   45.60   34.60
  -1  -6  -7  102.79   40.00
  -1   6  -7   92.09   39.10
  -2  -6  -7   33.50   32.50
  -2   6  -7   51.59   30.40
  -3  -6  -7  175.18   53.29
  -3   6  -7  127.59   45.70
  -4  -6  -7   22.10   45.70
  -4   6  -7   51.29   39.00
  -5  -6  -7    7.10   43.30
  -5   6  -7  -26.10   49.90
  -5   6  -7   19.00   37.00
  -6  -6  -7    3.50   38.50
  -6   6  -7   18.60   72.89
   6   7  -7    0.80   37.80
   5  -7  -7  -19.10   28.30
   5   7  -7   27.10   41.00
   4  -7  -7   51.39   31.30
   4   7  -7   25.50   35.30
   3  -7  -7   48.00   25.40
   3   7  -7   10.70   34.60
   2  -7  -7   61.99   29.40
   2   7  -7   43.10   37.20
   1  -7  -7   19.70   29.50
   1   7  -7   52.49   33.50
   1   7  -7    7.10   41.10
   0  -7  -7  625.14   65.19
   0   7  -7  686.33   69.49
  -1  -7  -7  164.58   49.99
  -1   7  -7  151.08   45.70
  -2  -7  -7    8.70   30.80
  -2   7  -7  -25.70   24.30
  -3  -7  -7   11.70   38.20
  -3   7  -7   -4.10   31.90
  -4  -7  -7  135.89   61.49
  -4   7  -7  172.08   53.19
  -5  -7  -7  -17.30   41.60
  -5   7  -7   33.00   72.39
  -5   7  -7   42.60   33.80
  -6  -7  -7   78.09   46.40
  -6   7  -7   37.50   72.49
   6   8  -7  -21.50   37.70
   5  -8  -7   84.59   36.80
   5   8  -7   45.00   47.80
   4  -8  -7  210.78   44.30
   4   8  -7  150.88   54.89
   3  -8  -7  399.36   53.89
   3   8  -7  292.07   61.59
   2  -8  -7  187.48   41.40
   2   8  -7  168.08   49.10
   1  -8  -7  718.03   64.19
   1   8  -7  652.63   67.79
   0  -8  -7  607.74   66.39
   0   8  -7  663.03   68.79
  -1  -8  -7  -12.70   31.70
  -1   8  -7   16.30   47.00
  -1   8  -7   14.70   29.10
  -2  -8  -7  -40.90   26.00
  -2   8  -7  -20.50   24.60
  -3  -8  -7   23.60   40.10
  -3   8  -7   79.19   37.60
  -3   8  -7   -5.60   54.49
  -4  -8  -7  -30.00   34.10
  -4   8  -7   49.10   77.69
  -4   8  -7  -10.90   30.30
  -5  -8  -7   -6.10   35.70
  -5   8  -7  -14.20   50.69
  -5   8  -7   14.40   32.20
  -6  -8  -7   24.50   47.10
  -6   8  -7  -12.00   66.69
   6   9  -7   20.50   45.10
   5   9  -7  303.67   74.69
   4  -9  -7   25.30   26.20
   4   9  -7    1.70   34.10
   3  -9  -7   88.59   30.80
   3   9  -7   85.29   46.80
   2  -9  -7   32.80   27.50
   2   9  -7   -1.70   29.30
   1  -9  -7   50.19   31.70
   1   9  -7  -17.40   37.30
   1   9  -7   51.59   33.60
   0  -9  -7   31.80   30.70
   0   9  -7   16.10   32.00
   0   9  -7   52.19   53.69
  -1  -9  -7  229.68   53.79
  -1   9  -7   28.70   58.79
  -1   9  -7  144.99   45.10
  -2  -9  -7   -7.50   31.50
  -2   9  -7  -35.20   30.80
  -2   9  -7    9.50   27.00
  -3  -9  -7  -31.60   33.50
  -3   9  -7  -15.90   44.70
  -3   9  -7  -21.70   24.80
  -4  -9  -7  121.19   56.19
  -4   9  -7  187.38   52.29
  -5  -9  -7  -36.50   35.90
  -5   9  -7   36.00   68.29
  -5   9  -7  -46.50   31.80
   6  10  -7    9.60   39.90
   5  10  -7   56.59   42.30
   4 -10  -7   53.79   28.00
   4  10  -7    1.50   32.90
   3 -10  -7  213.78   42.10
   3  10  -7  118.99   47.70
   2 -10  -7   38.60   27.80
   2  10  -7   66.89   40.60
   1 -10  -7  109.29   38.30
   1  10  -7   53.89   38.40
   0 -10  -7  -15.50   28.00
   0  10  -7   20.90   31.20
   0  10  -7  -13.40   36.00
  -1 -10  -7   37.20   34.10
  -1  10  -7   77.29   36.10
  -1  10  -7  -31.90   47.90
  -2 -10  -7  127.59   47.10
  -2  10  -7  182.08   46.70
  -3 -10  -7  167.68   58.09
  -3  10  -7  169.78   46.80
  -4 -10  -7   13.70   44.60
  -4  10  -7   29.50   82.59
  -4  10  -7   49.30   35.80
  -5 -10  -7   44.00   49.50
  -5  10  -7   12.70   56.19
   6  11  -7   67.19   46.10
   5  11  -7   37.70   48.10
   4 -11  -7    0.70   25.60
   4  11  -7   11.70   41.40
   3 -11  -7  177.68   39.40
   3  11  -7  222.08   61.29
   2 -11  -7    6.10   23.10
   2  11  -7   17.20   36.80
   1 -11  -7  241.38   49.90
   1  11  -7  198.18   52.19
   0 -11  -7  154.28   43.40
   0  11  -7  157.08   45.40
   0  11  -7   24.70   55.29
  -1 -11  -7  287.67   56.99
  -1  11  -7  302.97   57.09
  -2 -11  -7  105.29   43.60
  -2  11  -7   13.90   52.19
  -2  11  -7  111.69   37.60
  -3 -11  -7   10.50   42.80
  -3  11  -7  115.69   40.70
  -3  11  -7  -45.60   64.49
  -4 -11  -7   38.10   48.60
  -4  11  -7   -4.60   66.79
  -4  11  -7  -36.30   26.10
  -5 -11  -7   69.29   58.19
  -5  11  -7   42.60   66.89
   6  12  -7  -31.10   33.80
   5  12  -7  130.19   60.89
   4 -12  -7  -24.10   21.00
   4  12  -7  -35.30   36.00
   3 -12  -7  307.77   47.10
   3  12  -7  351.06   71.99
   2 -12  -7   97.19   31.50
   2  12  -7   82.79   42.90
   1 -12  -7  480.45   64.19
   1  12  -7  437.86   70.89
   0 -12  -7   82.59   38.30
   0  12  -7  159.48   45.30
  -1 -12  -7   22.80   32.60
  -1  12  -7   -8.40   49.00
  -1  12  -7   -3.10   32.20
  -2 -12  -7  -20.20   30.40
  -2  12  -7  -26.50   63.79
  -2  12  -7  -15.00   33.90
  -3 -12  -7  -37.60   35.90
  -3  12  -7    1.00   54.99
  -3  12  -7  -15.40   27.70
  -4 -12  -7   35.30   47.30
  -4  12  -7   34.70   80.69
  -4  12  -7   11.20   26.90
  -5 -12  -7   -7.10   41.90
  -5  12  -7  -48.70   55.39
   6  13  -7  -41.40   38.70
   5  13  -7   -0.70   42.50
   4  13  -7   16.60   45.70
   3 -13  -7   -2.70   18.30
   3  13  -7    2.40   36.80
   2 -13  -7  287.57   45.70
   2  13  -7  175.98   56.39
   1 -13  -7  254.57   50.59
   1  13  -7  204.58   53.69
   0 -13  -7  522.25   70.79
   0  13  -7  479.15   70.09
  -1 -13  -7   -6.80   31.40
  -1  13  -7   14.30   68.19
  -1  13  -7    2.20   30.50
  -2 -13  -7   68.89   45.40
  -2  13  -7  141.29   45.40
  -2  13  -7   17.50   62.29
  -3 -13  -7  578.64   97.69
  -3  13  -7  517.25   70.99
  -4 -13  -7  -50.19   36.90
  -4  13  -7   -2.40   30.20
  -4  13  -7  -25.80   45.20
  -5 -13  -7   -5.80   44.00
  -5  13  -7   34.00   85.69
   6  14  -7  -13.70   44.40
   5  14  -7   92.39   53.49
   4  14  -7   83.59   51.29
   3 -14  -7  196.88   37.50
   3  14  -7  136.29   51.19
   2 -14  -7   -3.80   20.90
   2  14  -7   -5.70   38.90
   1 -14  -7  251.67   49.50
   1  14  -7  256.27   58.79
   0 -14  -7   30.30   31.40
   0  14  -7   37.30   32.30
  -1 -14  -7   20.10   29.50
  -1  14  -7   22.50   28.20
  -2 -14  -7  759.92  105.39
  -2  14  -7  647.34   70.29
  -3 -14  -7  190.58   65.79
  -3  14  -7  198.78   47.50
  -3  14  -7   90.09   96.69
  -4 -14  -7   24.50   48.70
  -4  14  -7   47.30   81.89
  -5 -14  -7   29.90   46.80
  -5  14  -7    4.10   79.49
   6  15  -7   72.79   50.39
   5  15  -7   53.49   50.99
   4  15  -7   12.40   40.70
   3 -15  -7   49.20   26.40
   3  15  -7   51.19   41.50
   2 -15  -7   11.00   26.20
   2  15  -7   -5.70   38.40
   1 -15  -7  -19.40   26.90
   1  15  -7  -24.90   32.80
   0 -15  -7    5.60   31.20
   0  15  -7    3.80   27.80
  -1 -15  -7  355.36   68.39
  -1  15  -7  326.87   58.99
  -2 -15  -7   18.30   39.50
  -2  15  -7  -14.60   25.50
  -3 -15  -7  329.87   80.89
  -3  15  -7  363.16   62.29
  -4 -15  -7    4.90   48.50
  -4  15  -7   -6.60   66.79
  -5 -15  -7   33.00   49.20
  -5  15  -7  -48.60   37.90
   6  16  -7  -28.50   33.20
   5  16  -7   -5.90   36.40
   4  16  -7   71.69   46.80
   3  16  -7   63.49   47.90
   2 -16  -7  189.58   41.60
   2  16  -7  275.37   67.29
   1 -16  -7  157.88   45.00
   1  16  -7  133.39   52.79
   0 -16  -7  -38.90   30.80
   0  16  -7  -15.70   34.80
  -1 -16  -7    0.70   30.90
  -1  16  -7   41.70   35.60
  -2 -16  -7  -47.20   34.20
  -2  16  -7  -22.60   25.30
  -3 -16  -7  683.33  106.99
  -3  16  -7  698.33   70.99
  -4 -16  -7   57.29   51.19
  -5 -16  -7   45.00   43.60
   5  17  -7   29.40   41.40
   4  17  -7  140.89   57.49
   3  17  -7  -18.70   37.80
   2 -17  -7    5.00   24.50
   2  17  -7   68.49   44.70
   1 -17  -7  205.98   47.80
   1  17  -7  121.69   52.39
   0 -17  -7   74.39   33.60
   0  17  -7   26.40   36.50
  -1 -17  -7   92.49   46.80
  -1  17  -7   32.30   37.00
  -2 -17  -7   67.99   49.20
  -2  17  -7   12.90   29.50
  -3 -17  -7  194.48   72.09
  -4 -17  -7  141.09   59.79
  -5 -17  -7   56.69   45.10
   5  18  -7   11.80   43.30
   4  18  -7  -27.70   37.10
   3  18  -7   39.70   48.20
   2 -18  -7  -25.30   24.20
   2  18  -7   32.10   41.50
   1 -18  -7  210.28   47.00
   1  18  -7   95.29   50.39
   0 -18  -7  -15.00   31.40
   0  18  -7   15.80   37.10
  -1 -18  -7  -21.60   37.40
  -1  18  -7   65.19   39.70
  -2 -18  -7  470.45   87.79
  -2  18  -7  508.25   71.19
  -3 -18  -7   97.79   58.99
  -4 -18  -7   49.00   37.10
   5  19  -7   24.70   45.10
   4  19  -7  114.49   60.89
   3  19  -7   13.30   45.10
   2 -19  -7    5.40   25.60
   2  19  -7   74.19   44.80
   1 -19  -7   56.29   35.80
   1  19  -7   -0.20   40.20
   0 -19  -7   72.39   41.40
   0  19  -7   -6.90   37.90
  -1 -19  -7   18.90   40.50
  -1  19  -7   42.20   36.40
  -2 -19  -7  -64.09   39.30
  -2  19  -7   -3.40   24.70
  -3 -19  -7  -55.99   34.70
  -4 -19  -7   34.50   50.09
   5  20  -7   41.50   49.20
   4  20  -7   10.20   44.40
   3  20  -7   10.90   41.10
   2  20  -7   55.59   48.90
   1 -20  -7  -10.90   30.90
   1  20  -7   -9.50   38.20
   0 -20  -7  427.46   69.89
   0  20  -7  281.67   68.39
  -1 -20  -7   54.89   46.70
  -1  20  -7   36.40   35.80
  -2 -20  -7   -3.30   48.40
  -2  20  -7   50.99   34.40
  -3 -20  -7   54.09   47.50
  -4 -20  -7  -26.20   37.40
   5  21  -7   80.09   58.49
   4  21  -7  -45.60   39.10
   3  21  -7  -13.30   40.70
   2  21  -7   80.39   49.30
   1 -21  -7  -18.50   31.40
   1  21  -7    5.60   42.40
   0 -21  -7  142.89   48.30
   0  21  -7   29.20   35.90
  -1 -21  -7  187.08   63.69
  -1  21  -7   89.49   46.90
  -2 -21  -7    8.50   45.70
  -3 -21  -7  -22.70   38.50
  -4 -21  -7    5.10   38.00
   4  22  -7  116.29   61.89
   3  22  -7   11.00   46.20
   2  22  -7  -26.50   39.50
   1 -22  -7   64.09   37.90
   1  22  -7   38.40   45.20
   0 -22  -7   16.70   33.20
   0  22  -7   53.19   40.70
  -1 -22  -7   23.50   39.60
  -1  22  -7   -3.70   32.70
  -2 -22  -7  108.39   56.89
  -3 -22  -7   85.49   55.49
   4  23  -7   91.49   64.49
   3  23  -7   20.10   47.20
   2  23  -7  -47.80   36.30
   1 -23  -7    6.40   33.80
   1  23  -7   -0.90   40.80
   0 -23  -7  233.48   56.39
   0  23  -7  124.39   56.99
  -1 -23  -7  -38.80   32.90
  -1  23  -7    7.10   27.80
  -2 -23  -7  -10.50   42.30
  -3 -23  -7   72.89   53.19
   4  24  -7  -70.39   32.00
   3  24  -7   -5.10   42.30
   2  24  -7   22.90   46.90
   1  24  -7   58.79   48.50
   0 -24  -7  115.19   47.10
   0  24  -7   63.69   41.40
  -1 -24  -7  -43.00   27.90
  -1  24  -7  -36.30   31.40
  -2 -24  -7   75.29   55.29
  -3 -24  -7   -6.30   50.49
   3  25  -7  -44.20   37.00
   2  25  -7  585.44  104.29
   1  25  -7   28.30   40.50
   0 -25  -7  -59.79   32.20
   0  25  -7   14.60   37.30
  -1 -25  -7   95.79   51.39
  -2 -25  -7  -11.10   45.30
  -3 -25  -7  100.79   55.59
   3  26  -7    5.70   44.20
   2  26  -7  502.15  100.09
   1  26  -7   43.90   43.10
   0 -26  -7   15.10   38.40
   0  26  -7    0.90   36.10
  -1 -26  -7   92.39   46.70
  -2 -26  -7   46.10   54.59
   2  27  -7  245.08   72.29
   1  27  -7   10.90   35.80
   0 -27  -7    6.20   38.80
   0  27  -7   66.89   45.20
  -1 -27  -7   61.09   45.90
  -2 -27  -7   -9.50   30.50
   2  28  -7   74.99   57.09
   1  28  -7  185.38   57.29
  -1 -28  -7   52.89   44.60
   1  29  -7   35.60   34.90
   6   0  -8   25.50   40.60
   5   0  -8   25.40   39.00
   4   0  -8  117.99   45.10
   3   0  -8  142.59   46.00
   2   0  -8  199.88   46.40
   1   0  -8   65.69   35.00
   0   0  -8  205.08   51.39
  -1   0  -8  212.58   57.79
  -2   0  -8  105.39   45.70
  -3   0  -8   22.10   37.60
  -4   0  -8  146.79   58.59
  -5   0  -8  136.79   57.19
   6  -1  -8   29.50   42.50
   6   1  -8    1.60   40.00
   5  -1  -8   98.39   52.99
   5   1  -8  106.99   50.89
   4  -1  -8  -20.80   29.60
   4   1  -8  -41.60   28.10
   3  -1  -8    4.50   29.40
   3   1  -8   52.79   33.90
   2  -1  -8  -14.60   25.90
   2   1  -8  -29.90   24.20
   1  -1  -8  411.06   63.39
   1   1  -8  579.24   73.59
   0  -1  -8  111.19   42.90
   0   1  -8   65.89   39.80
  -1  -1  -8  843.72   79.79
  -1   1  -8  976.70   82.79
  -2  -1  -8  111.59   46.60
  -2   1  -8  123.49   45.40
  -3  -1  -8  -10.10   35.10
  -3   1  -8    5.00   35.20
  -4  -1  -8   -4.20   44.40
  -4   1  -8   20.70   38.00
  -5  -1  -8   26.10   39.20
  -5   1  -8   -1.10   34.80
   6  -2  -8   21.10   71.79
   6   2  -8    5.90   40.80
   5  -2  -8   89.99   42.40
   5   2  -8   48.30   42.90
   4  -2  -8    2.20   33.00
   4   2  -8   -3.90   36.10
   3  -2  -8   52.19   35.30
   3   2  -8  -40.70   24.90
   2  -2  -8   50.39   33.90
   2   2  -8   67.19   34.80
   1  -2  -8  467.15   65.89
   1   2  -8  477.85   73.19
   0  -2  -8  925.91   78.19
   0   2  -8  855.81   76.29
  -1  -2  -8   86.39   41.90
  -1   2  -8  143.59   47.60
  -2  -2  -8   32.60   38.00
  -2   2  -8   84.09   45.80
  -3  -2  -8    5.70   38.80
  -3   2  -8   14.50   41.20
  -4  -2  -8   61.29   46.50
  -4   2  -8   16.80   41.40
  -5  -2  -8   14.00   28.60
  -5   2  -8   20.10   29.10
   6  -3  -8   28.20   43.10
   6   3  -8   13.50   35.50
   5  -3  -8  204.18   55.79
   5   3  -8  224.08   64.89
   4  -3  -8  759.62   76.29
   4   3  -8  662.33   90.39
   3  -3  -8  169.88   46.00
   3   3  -8  189.78   51.49
   2  -3  -8    1.10   29.50
   2   3  -8    5.40   27.70
   1  -3  -8    3.30   32.50
   1   3  -8  -21.30   49.30
   0  -3  -8  674.03   71.29
   0   3  -8  727.73   74.79
  -1  -3  -8   14.10   35.90
  -1   3  -8   29.60   34.20
  -2  -3  -8   -2.40   33.40
  -2   3  -8   16.20   37.50
  -3  -3  -8  159.98   58.29
  -3   3  -8  153.88   52.59
  -4  -3  -8   25.00   37.20
  -4   3  -8   44.20   38.80
  -5  -3  -8  104.19   54.59
  -5   3  -8  109.69   49.90
   6  -4  -8   51.99   38.50
   6   4  -8   14.70   42.50
   5  -4  -8  109.99   43.30
   5   4  -8   77.09   49.60
   4  -4  -8  105.39   40.90
   4   4  -8  166.38   54.29
   3  -4  -8  459.35   66.99
   3   4  -8  448.66   71.49
   2  -4  -8   95.89   38.10
   2   4  -8  149.49   43.90
   1  -4  -8   78.29   36.90
   1   4  -8   80.69   39.30
   0  -4  -8  481.85   70.29
   0   4  -8  493.15   76.19
  -1  -4  -8   57.59   39.90
  -1   4  -8  -13.50   31.50
  -2  -4  -8   27.30   36.60
  -2   4  -8    6.80   26.60
  -3  -4  -8   50.79   39.00
  -3   4  -8   15.20   39.50
  -4  -4  -8   -9.70   38.60
  -4   4  -8   30.20   40.50
  -5  -4  -8   -9.30   39.40
  -5   4  -8   22.60   35.80
   6  -5  -8    3.10   32.30
   6   5  -8   18.90   45.10
   5  -5  -8   79.29   40.40
   5   5  -8  115.49   54.19
   4  -5  -8  840.32   76.19
   4   5  -8  842.12  103.89
   3  -5  -8   36.20   27.90
   3   5  -8    4.20   34.30
   2  -5  -8   52.19   34.20
   2   5  -8   16.10   33.50
   2   5  -8  -28.20   25.40
   1  -5  -8  373.96   61.29
   1   5  -8  289.67   57.49
   0  -5  -8  207.98   50.49
   0   5  -8  292.27   60.99
  -1  -5  -8  481.95   72.29
  -1   5  -8  486.65   68.29
  -2  -5  -8  420.16   71.39
  -2   5  -8  398.76   69.19
  -3  -5  -8   94.29   48.50
  -3   5  -8   81.49   42.40
  -4  -5  -8  155.78   57.79
  -4   5  -8  130.39   51.29
  -5  -5  -8   48.00   48.10
  -5   5  -8  -12.60   34.90
   6   6  -8  -43.50   30.80
   5  -6  -8  100.49   43.50
   5   6  -8    0.00   41.80
   4  -6  -8  648.64   70.19
   4   6  -8  842.12  102.79
   3  -6  -8  -31.10   23.20
   3   6  -8  -33.10   26.60
   2  -6  -8  -15.70   24.00
   2   6  -8   39.90   37.20
   2   6  -8  -26.60   25.90
   1  -6  -8  129.89   41.10
   1   6  -8  136.49   44.30
   0  -6  -8   -5.00   32.10
   0   6  -8  -14.90   27.60
  -1  -6  -8   93.49   43.10
  -1   6  -8  117.09   42.80
  -2  -6  -8  145.39   52.29
  -2   6  -8  173.28   48.30
  -3  -6  -8   86.49   48.20
  -3   6  -8   94.59   43.10
  -4  -6  -8  -35.20   33.70
  -4   6  -8  -23.50   30.70
  -5  -6  -8   36.10   45.40
  -5   6  -8    0.90   35.00
   6   7  -8   -6.40   39.70
   5  -7  -8   -9.90   30.30
   5   7  -8   29.00   44.30
   4  -7  -8   22.20   30.70
   4   7  -8   59.49   42.50
   3  -7  -8   74.49   33.50
   3   7  -8   75.39   42.30
   2  -7  -8   22.50   27.10
   2   7  -8    7.70   29.90
   1  -7  -8  257.37   52.39
   1   7  -8  198.48   50.89
   0  -7  -8    7.10   32.80
   0   7  -8   36.80   33.70
  -1  -7  -8    8.80   31.30
  -1   7  -8    1.40   30.70
  -2  -7  -8   34.50   36.70
  -2   7  -8   40.30   36.80
  -3  -7  -8   20.30   41.70
  -3   7  -8    9.20   34.90
  -4  -7  -8   69.39   43.00
  -4   7  -8   54.89   39.30
  -5  -7  -8   -9.20   43.80
  -5   7  -8   40.70   76.79
  -5   7  -8   41.00   47.00
   6   8  -8   15.10   39.30
   5  -8  -8  145.39   44.60
   5   8  -8  127.59   58.69
   4  -8  -8  220.78   46.90
   4   8  -8  205.98   60.59
   3  -8  -8   99.09   36.00
   3   8  -8   75.59   40.90
   2  -8  -8   16.40   26.90
   2   8  -8   -8.80   31.60
   1  -8  -8   85.89   37.80
   1   8  -8  161.58   51.19
   0  -8  -8   -0.70   32.00
   0   8  -8   21.50   43.70
   0   8  -8   23.30   34.30
  -1  -8  -8  -22.50   29.90
  -1   8  -8  -31.60   26.30
  -2  -8  -8   32.60   38.70
  -2   8  -8   53.89   34.30
  -3  -8  -8  140.49   54.39
  -3   8  -8  156.88   47.90
  -4  -8  -8   62.09   48.20
  -4   8  -8    9.30   69.79
  -4   8  -8   86.69   46.60
  -5  -8  -8   14.00   38.20
  -5   8  -8  -10.40   52.49
  -5   8  -8  -30.40   29.80
   6   9  -8   39.90   50.59
   5   9  -8  -32.00   35.00
   4  -9  -8  185.88   44.90
   4   9  -8  179.48   58.59
   3  -9  -8  252.07   49.99
   3   9  -8  327.47   69.09
   2  -9  -8  369.66   58.49
   2   9  -8  215.78   55.69
   1  -9  -8   10.10   26.60
   1   9  -8   46.70   36.10
   1   9  -8    8.40   45.70
   0  -9  -8   66.59   39.40
   0   9  -8  118.89   45.10
   0   9  -8   18.40   45.60
  -1  -9  -8   27.50   36.80
  -1   9  -8    6.40   33.40
  -1   9  -8   -2.00   52.69
  -2  -9  -8  278.47   63.89
  -2   9  -8  278.57   57.49
  -3  -9  -8   52.19   45.70
  -3   9  -8  -45.80   40.70
  -3   9  -8   39.20   35.30
  -4  -9  -8    5.70   38.10
  -4   9  -8  -19.70   32.60
  -4   9  -8   10.80   66.59
  -5  -9  -8   -3.40   40.90
  -5   9  -8    0.90   32.50
  -5   9  -8  -28.10   41.80
   6  10  -8  -22.50   32.50
   5  10  -8  375.06   83.79
   4 -10  -8  -15.40   27.10
   3 -10  -8  100.49   37.10
   3  10  -8  130.49   54.29
   2 -10  -8   -4.40   26.70
   2  10  -8   53.79   39.60
   1 -10  -8   31.40   34.00
   1  10  -8  -44.80   26.60
   1  10  -8   22.90   49.20
   0 -10  -8   89.39   40.00
   0  10  -8   65.19   39.00
   0  10  -8   55.99   62.89
  -1 -10  -8   -0.90   32.10
  -1  10  -8  -17.50   58.49
  -1  10  -8   34.70   35.30
  -2 -10  -8   31.20   40.10
  -2  10  -8  -16.90   37.20
  -2  10  -8   20.30   34.00
  -3 -10  -8  202.48   61.39
  -3  10  -8   45.10   72.19
  -3  10  -8  180.68   51.79
  -4 -10  -8   42.60   48.90
  -4  10  -8  -28.20   40.10
  -4  10  -8   29.60   35.20
  -5 -10  -8  171.08   59.39
  -5  10  -8  -70.09   47.10
   6  11  -8   36.80   48.20
   5  11  -8  -32.90   36.60
   4 -11  -8   27.00   29.80
   4  11  -8   27.70   39.20
   3 -11  -8  243.18   48.00
   3  11  -8  197.78   58.89
   2 -11  -8   27.80   29.10
   2  11  -8   15.60   36.00
   1 -11  -8   -4.30   32.10
   1  11  -8  -11.10   33.00
   0 -11  -8  234.18   55.09
   0  11  -8  269.27   56.29
   0  11  -8  172.78   77.29
  -1 -11  -8   -2.90   34.70
  -1  11  -8    2.80   54.09
  -1  11  -8   60.39   37.10
  -2 -11  -8  -34.60   27.10
  -2  11  -8  -17.90   41.70
  -2  11  -8   -3.70   28.60
  -3 -11  -8  -16.70   31.60
  -3  11  -8  -12.60   27.00
  -3  11  -8  -21.00   55.59
  -4 -11  -8  -12.50   36.40
  -4  11  -8  -47.80   57.69
  -4  11  -8    7.00   34.00
  -5 -11  -8  205.08   65.79
  -5  11  -8  -21.80   57.39
   6  12  -8   12.70   42.20
   5  12  -8   -9.60   41.00
   4 -12  -8  152.88   43.20
   4  12  -8   52.19   44.20
   3 -12  -8    0.40   24.60
   3  12  -8   27.50   38.70
   2 -12  -8  164.68   43.40
   2  12  -8  123.49   52.39
   1 -12  -8  643.54   70.19
   1  12  -8  625.24   85.79
   0 -12  -8   -2.70   32.30
   0  12  -8   -0.20   33.00
   0  12  -8   -1.50   53.89
  -1 -12  -8  127.29   50.19
  -1  12  -8   11.30   62.79
  -1  12  -8   64.89   42.80
  -2 -12  -8   51.79   42.80
  -2  12  -8   38.10   38.60
  -2  12  -8  -63.69   49.80
  -3 -12  -8  -19.90   40.30
  -3  12  -8    0.70   33.20
  -3  12  -8  -55.39   47.10
  -4 -12  -8   21.50   50.09
  -4  12  -8   -3.70   29.50
  -4  12  -8    4.80   55.99
  -5 -12  -8  173.08   66.99
  -5  12  -8  -57.39   48.20
   6  13  -8    2.80   41.30
   5  13  -8   43.80   52.49
   4  13  -8   14.70   41.70
   3 -13  -8   78.49   34.60
   3  13  -8  129.99   53.49
   2 -13  -8   -2.20   26.40
   2  13  -8  -45.90   30.30
   1 -13  -8   18.10   34.10
   1  13  -8  -20.90   34.00
   0 -13  -8   58.99   40.30
   0  13  -8   11.80   33.90
  -1 -13  -8   -0.20   38.10
  -1  13  -8   84.59   82.59
  -1  13  -8   -0.40   31.00
  -2 -13  -8  -22.10   31.30
  -2  13  -8    5.30   33.10
  -2  13  -8  -27.50   67.79
  -3 -13  -8   24.70   42.30
  -3  13  -8   60.59   84.59
  -3  13  -8   -6.80   28.20
  -4 -13  -8   -2.70   43.60
  -4  13  -8   43.00   76.29
  -4  13  -8  -15.30   24.70
  -5 -13  -8   52.39   47.00
  -5  13  -8  -42.20   49.30
   6  14  -8  -54.99   32.10
   5  14  -8  133.29   64.39
   4  14  -8   41.40   46.70
   3 -14  -8  -25.40   22.80
   3  14  -8  -27.80   35.50
   2 -14  -8   58.59   33.20
   2  14  -8   19.50   36.50
   1 -14  -8   45.30   35.70
   1  14  -8   64.99   41.10
   0 -14  -8   28.80   33.30
   0  14  -8   39.70   38.50
  -1 -14  -8  462.85   78.19
  -1  14  -8  367.36   64.99
  -2 -14  -8   69.39   45.80
  -2  14  -8   68.19   82.69
  -2  14  -8   33.70   37.70
  -3 -14  -8  113.89   57.89
  -3  14  -8  -34.80   50.49
  -3  14  -8  190.78   50.29
  -4 -14  -8   43.60   46.10
  -4  14  -8    6.60   55.09
  -5 -14  -8   87.39   53.49
  -5  14  -8  -10.70   47.20
   5  15  -8   14.10   45.10
   4  15  -8   16.70   44.10
   3 -15  -8   10.10   23.50
   3  15  -8   -1.00   37.20
   2 -15  -8   -0.90   21.60
   2  15  -8   14.60   39.10
   1 -15  -8   -5.00   32.80
   1  15  -8   19.60   36.80
   0 -15  -8   60.59   38.00
   0  15  -8   21.30   35.50
  -1 -15  -8 1452.05  106.89
  -1  15  -8 1673.33  105.69
  -2 -15  -8    7.70   41.50
  -2  15  -8   46.20   79.89
  -2  15  -8   23.20   35.60
  -3 -15  -8  165.78   64.19
  -3  15  -8  240.58   57.49
  -3  15  -8   40.00   78.19
  -4 -15  -8  -34.60   40.80
  -4  15  -8   41.20   79.19
   5  16  -8  -24.10   35.90
   4  16  -8   -5.50   41.80
   3  16  -8   14.80   41.80
   2 -16  -8   36.10   31.60
   2  16  -8  114.09   54.09
   1 -16  -8   66.79   41.60
   1  16  -8   95.99   51.09
   0 -16  -8  242.68   59.59
   0  16  -8  235.78   60.09
  -1 -16  -8  472.15   79.99
  -1  16  -8  354.26   66.69
  -2 -16  -8   -6.70   40.60
  -2  16  -8   51.29   38.70
  -3 -16  -8  -31.00   39.10
  -3  16  -8   31.30   33.90
  -4 -16  -8  -70.59   31.10
  -4  16  -8   14.60   58.99
   5  17  -8  -27.30   40.40
   4  17  -8   31.50   50.09
   3  17  -8    7.30   43.80
   2 -17  -8  -13.30   27.90
   2  17  -8   49.20   48.30
   1 -17  -8  326.27   63.39
   1  17  -8  406.66   77.69
   0 -17  -8   13.20   35.00
   0  17  -8   72.69   44.70
  -1 -17  -8  779.22   98.29
  -1  17  -8  808.12   83.49
  -2 -17  -8   77.79   52.29
  -2  17  -8   30.20   36.60
  -3 -17  -8   29.90   50.89
  -4 -17  -8  -26.90   41.40
   5  18  -8  125.99   61.79
   4  18  -8   23.10   45.30
   3  18  -8   33.60   44.20
   2 -18  -8  320.07   54.49
   2  18  -8  328.97   75.69
   1 -18  -8  214.38   51.79
   1  18  -8  188.18   64.69
   0 -18  -8   12.90   37.70
   0  18  -8   -3.20   37.60
  -1 -18  -8  253.87   66.09
  -1  18  -8  305.57   68.19
  -2 -18  -8   94.69   52.59
  -2  18  -8   19.40   32.90
  -3 -18  -8    3.70   45.70
  -4 -18  -8  -35.10   40.60
   5  19  -8   -4.60   43.00
   4  19  -8  -27.20   43.70
   3  19  -8   58.19   51.99
   2 -19  -8  120.99   39.50
   2  19  -8   30.80   48.70
   1 -19  -8  -44.70   27.50
   1  19  -8  -13.20   39.30
   0 -19  -8  102.89   49.10
   0  19  -8  158.18   53.39
  -1 -19  -8   22.70   41.20
  -1  19  -8   -7.40   33.70
  -2 -19  -8   -2.80   42.90
  -2  19  -8   39.20   39.40
  -3 -19  -8  117.49   61.49
  -4 -19  -8  134.99   65.89
   5  20  -8   30.20   49.10
   4  20  -8   33.70   46.70
   3  20  -8   27.10   45.40
   2  20  -8  162.68   62.69
   1 -20  -8  -14.20   31.70
   1  20  -8    2.50   39.80
   0 -20  -8   87.89   48.90
   0  20  -8  -17.40   36.30
  -1 -20  -8   50.39   43.70
  -1  20  -8   -2.90   40.00
  -2 -20  -8  -56.89   32.90
  -2  20  -8   30.00   34.80
  -3 -20  -8    4.30   42.10
  -4 -20  -8  307.47   81.99
   4  21  -8   15.10   42.20
   3  21  -8  -32.80   42.80
   2  21  -8  -10.60   40.70
   1 -21  -8  -42.80   32.40
   1  21  -8  -44.00   32.30
   0 -21  -8  -37.00   37.20
   0  21  -8   -9.10   32.30
  -1 -21  -8   10.60   41.10
  -1  21  -8   25.60   39.20
  -2 -21  -8    4.80   36.80
  -3 -21  -8   71.19   48.20
   4  22  -8   58.49   52.99
   3  22  -8  178.58   66.29
   2  22  -8  104.79   55.99
   1 -22  -8   59.09   40.20
   1  22  -8   26.40   44.60
   0 -22  -8  -32.50   35.70
   0  22  -8   17.20   40.60
  -1 -22  -8   -3.50   41.40
  -1  22  -8  -38.60   30.50
  -2 -22  -8   95.29   54.09
  -3 -22  -8  -23.50   37.00
   4  23  -8   44.20   49.80
   3  23  -8   52.79   53.29
   2  23  -8   61.39   53.89
   1 -23  -8  -54.49   30.30
   1  23  -8   22.10   40.20
   0 -23  -8   77.89   49.99
   0  23  -8   86.19   43.70
  -1 -23  -8   42.50   42.30
  -1  23  -8   52.29   38.10
  -2 -23  -8   19.70   37.10
  -3 -23  -8   53.49   49.00
   3  24  -8  105.49   59.09
   2  24  -8   14.10   38.20
   1  24  -8   33.00   33.60
   0 -24  -8   64.99   50.69
   0  24  -8   78.29   47.40
  -1 -24  -8   26.10   38.10
  -1  24  -8    8.40   42.50
  -2 -24  -8  -26.70   40.20
   3  25  -8    8.90   47.90
   2  25  -8    5.00   36.80
   1  25  -8  -59.49   31.40
   0 -25  -8   -4.80   42.50
   0  25  -8   32.30   34.40
  -1 -25  -8   59.79   45.50
  -2 -25  -8   40.20   44.60
   2  26  -8  166.28   70.59
   1  26  -8  118.19   47.90
   0 -26  -8    3.70   39.10
   0  26  -8    0.70   34.80
  -1 -26  -8  -32.60   38.60
   2  27  -8  -33.20   34.30
   1  27  -8   51.89   37.40
   0 -27  -8   80.69   80.59
   0  27  -8  146.99   49.40
  -1 -27  -8   17.50   45.10
   1  28  -8   46.30   46.00
   6   0  -9   24.90   39.90
   5   0  -9  -36.00   30.00
   4   0  -9  -12.60   33.20
   3   0  -9  -11.70   30.40
   2   0  -9   38.70   34.00
   1   0  -9   17.80   32.70
   0   0  -9   17.80   34.30
  -1   0  -9  -31.30   31.20
  -2   0  -9   -5.90   31.90
  -3   0  -9  -39.40   36.20
  -4   0  -9   14.90   43.50
  -5   0  -9   35.10   41.80
   6  -1  -9   67.99   49.90
   6   1  -9   -8.10   33.10
   5  -1  -9   84.99   50.79
   5   1  -9  135.79   52.19
   4  -1  -9  143.59   52.79
   4   1  -9  109.09   49.10
   3  -1  -9   33.50   35.30
   3   1  -9   42.60   37.50
   2  -1  -9   72.59   41.60
   2   1  -9  109.49   42.90
   1  -1  -9  108.59   45.90
   1   1  -9   58.99   39.40
   0  -1  -9  143.49   48.70
   0   1  -9  145.19   47.10
  -1  -1  -9  230.48   57.49
  -1   1  -9  147.29   52.59
  -2  -1  -9    0.70   35.30
  -2   1  -9  -33.80   32.80
  -3  -1  -9   33.40   44.40
  -3   1  -9    9.00   38.50
  -4  -1  -9  -39.80   40.40
  -4   1  -9  -16.10   38.90
  -5  -1  -9    3.30   41.10
  -5   1  -9   -1.00   45.90
   6  -2  -9   43.60   38.50
   6   2  -9  -28.80   39.00
   5  -2  -9  147.39   53.29
   5   2  -9  199.68   60.99
   4  -2  -9  121.29   48.80
   4   2  -9  104.49   51.09
   3  -2  -9  -33.90   27.80
   3   2  -9   24.70   35.90
   2  -2  -9  136.99   47.60
   2   2  -9  171.78   50.49
   1  -2  -9  -22.20   30.20
   1   2  -9    5.10   33.80
   0  -2  -9   29.30   36.00
   0   2  -9  -49.30   28.50
  -1  -2  -9   48.40   41.00
  -1   2  -9   51.39   37.30
  -2  -2  -9  169.38   55.79
  -2   2  -9  195.28   58.69
  -3  -2  -9  -44.30   35.20
  -3   2  -9  -26.70   39.40
  -4  -2  -9  -71.19   30.50
  -4   2  -9   35.80   44.90
  -5  -2  -9  -44.00   39.40
  -5   2  -9   34.00   44.00
   6  -3  -9   41.10   40.70
   6   3  -9   14.00   39.50
   5  -3  -9  200.38   55.89
   5   3  -9  167.98   53.89
   4  -3  -9  188.18   51.39
   4   3  -9  236.88   62.59
   3  -3  -9   32.60   33.10
   3   3  -9   31.00   35.60
   2  -3  -9   24.70   33.90
   2   3  -9   21.70   34.40
   1  -3  -9   22.80   34.90
   1   3  -9   24.00   34.70
   0  -3  -9   50.89   38.10
   0   3  -9   31.60   40.00
  -1  -3  -9  889.41   85.59
  -1   3  -9  714.23   77.39
  -2  -3  -9    5.30   40.50
  -2   3  -9  -18.80   28.30
  -3  -3  -9   77.99   51.29
  -3   3  -9  137.59   53.79
  -4  -3  -9   73.89   51.09
  -4   3  -9  139.89   56.09
  -5  -3  -9  -38.60   32.40
  -5   3  -9    0.80   47.10
   6  -4  -9   29.40   33.90
   6   4  -9    1.70   37.80
   5  -4  -9   -2.50   29.60
   5   4  -9   19.30   39.50
   4  -4  -9  183.78   53.39
   4   4  -9  253.57   67.79
   3  -4  -9   17.30   30.50
   3   4  -9   19.80   31.90
   2  -4  -9  167.38   48.40
   2   4  -9  227.28   53.79
   1  -4  -9  185.68   49.80
   1   4  -9  274.77   63.39
   0  -4  -9  -11.90   31.80
   0   4  -9   29.60   37.70
  -1  -4  -9  211.28   59.39
  -1   4  -9  128.89   46.10
  -2  -4  -9  256.67   64.69
  -2   4  -9  249.48   61.79
  -3  -4  -9   58.19   48.10
  -3   4  -9   15.80   40.60
  -4  -4  -9  -12.30   41.20
  -4   4  -9   48.90   45.70
  -5  -4  -9  217.28   61.79
  -5   4  -9  175.08   58.89
   6  -5  -9  -11.80   44.60
   6   5  -9  -37.70   30.10
   5  -5  -9   15.10   33.00
   5   5  -9   -2.20   35.20
   4  -5  -9  606.54   82.59
   4   5  -9  569.64   89.59
   3  -5  -9   96.39   41.00
   3   5  -9   79.49   45.20
   2  -5  -9   24.30   35.40
   2   5  -9   -4.40   29.30
   1  -5  -9    8.00   34.10
   1   5  -9  -10.30   30.20
   0  -5  -9   44.00   45.90
   0   5  -9   81.59   41.80
  -1  -5  -9   12.80   39.70
  -1   5  -9   48.10   39.30
  -2  -5  -9   20.20   37.20
  -2   5  -9   -5.50   36.40
  -3  -5  -9   41.70   52.49
  -3   5  -9   13.20   41.40
  -4  -5  -9  179.78   63.19
  -4   5  -9  203.28   61.59
  -5  -5  -9    0.80   44.20
  -5   5  -9  177.68   60.99
   6   6  -9   55.49   41.30
   5  -6  -9   29.80   32.10
   5   6  -9   18.50   37.10
   4  -6  -9    8.90   30.40
   4   6  -9   27.00   41.00
   3  -6  -9  100.09   40.80
   3   6  -9   93.49   44.60
   2  -6  -9   51.29   33.60
   2   6  -9    0.30   29.20
   2   6  -9    6.20   32.90
   1  -6  -9  186.58   48.10
   1   6  -9  195.18   54.79
   0  -6  -9   -9.50   35.90
   0   6  -9    2.80   32.70
  -1  -6  -9   16.90   37.30
  -1   6  -9   39.20   37.10
  -2  -6  -9  123.49   48.10
  -2   6  -9   75.69   46.60
  -3  -6  -9   84.89   53.19
  -3   6  -9   76.89   49.50
  -4  -6  -9  -51.79   33.10
  -4   6  -9   54.69   45.60
  -5  -6  -9  153.08   60.79
  -5   6  -9  167.58   60.29
   6   7  -9  -64.79   26.30
   5  -7  -9   21.40   32.00
   5   7  -9  -24.70   31.40
   4  -7  -9  168.98   47.40
   4   7  -9  148.79   52.29
   3  -7  -9  102.39   42.90
   3   7  -9   63.19   44.70
   2  -7  -9   37.80   33.00
   2   7  -9  -10.40   25.30
   2   7  -9   51.09   42.30
   1  -7  -9  222.78   51.39
   1   7  -9  167.58   52.79
   0  -7  -9  446.76   74.89
   0   7  -9  564.54   82.89
  -1  -7  -9    7.60   36.50
  -1   7  -9   17.80   36.30
  -2  -7  -9  138.29   56.49
  -2   7  -9  132.69   44.30
  -3  -7  -9  139.79   56.39
  -3   7  -9  115.49   48.10
  -4  -7  -9    6.80   41.60
  -4   7  -9   10.40   42.80
  -5  -7  -9   13.00   49.50
  -5   7  -9   32.40   44.50
  -5   7  -9   21.90   72.99
   6   8  -9  130.49   61.39
   5  -8  -9  126.79   44.50
   5   8  -9   37.10   43.80
   4  -8  -9   76.69   36.00
   4   8  -9   90.89   48.20
   3  -8  -9   33.90   33.70
   3   8  -9   14.20   36.40
   2  -8  -9   40.80   34.00
   2   8  -9   -2.20   33.50
   1  -8  -9    3.80   34.50
   1   8  -9   -4.20   43.30
   1   8  -9   25.60   40.50
   0  -8  -9   13.50   33.50
   0   8  -9    2.70   32.80
  -1  -8  -9   71.69   41.40
  -1   8  -9   89.89   47.30
  -2  -8  -9   23.30   38.70
  -2   8  -9   -6.60   33.50
  -3  -8  -9  153.08   58.89
  -3   8  -9   87.49   46.10
  -4  -8  -9  -39.70   36.30
  -4   8  -9   22.90   41.10
  -4   8  -9   34.50   64.29
  -5  -8  -9   19.80   44.90
  -5   8  -9   55.79   64.69
  -5   8  -9   14.50   37.10
   6   9  -9   37.90   47.10
   5   9  -9   85.29   48.50
   4  -9  -9   65.29   36.90
   4   9  -9   22.20   42.60
   3  -9  -9   84.39   36.80
   3   9  -9   98.19   49.30
   2  -9  -9   -3.90   33.30
   2   9  -9   35.90   42.70
   1  -9  -9   -2.20   33.50
   1   9  -9   36.00   36.60
   1   9  -9    8.00   33.90
   0  -9  -9   64.19   45.40
   0   9  -9   14.90   50.69
   0   9  -9   83.09   47.00
  -1  -9  -9   60.89   43.30
  -1   9  -9    9.30   48.80
  -1   9  -9   12.70   33.90
  -2  -9  -9  251.17   70.69
  -2   9  -9  217.38   57.49
  -3  -9  -9  -52.89   34.20
  -3   9  -9  -21.70   29.10
  -3   9  -9  -32.50   50.99
  -4  -9  -9  -18.40   32.00
  -4   9  -9  -16.70   30.00
  -4   9  -9   20.40   73.59
  -5  -9  -9   13.40   44.40
  -5   9  -9   61.89   72.99
  -5   9  -9  123.99   47.80
   6  10  -9  -10.00   37.60
   5  10  -9  -16.10   37.80
   4 -10  -9   11.10   28.40
   4  10  -9  101.79   53.79
   3 -10  -9   84.89   38.70
   3  10  -9  140.79   55.89
   2 -10  -9  243.38   55.29
   2  10  -9  177.08   54.69
   1 -10  -9   85.69   41.20
   1  10  -9  137.39   47.80
   1  10  -9   -1.70   43.50
   0 -10  -9  320.97   63.09
   0  10  -9  278.47   62.39
  -1 -10  -9    4.20   35.20
  -1  10  -9  -51.79   31.50
  -1  10  -9  -30.00   30.20
  -2 -10  -9    8.10   42.70
  -2  10  -9  -18.20   43.30
  -2  10  -9   63.29   40.60
  -3 -10  -9  -10.00   36.40
  -3  10  -9    2.50   71.59
  -3  10  -9  -32.10   28.80
  -4 -10  -9  129.39   62.09
  -4  10  -9  -62.49   47.90
  -4  10  -9  -11.60   31.90
  -5 -10  -9   16.00   39.00
  -5  10  -9  -19.90   56.09
   6  11  -9   12.60   40.20
   5  11  -9  -41.80   34.90
   4 -11  -9   -2.70   28.40
   4  11  -9  -21.10   32.90
   3 -11  -9   20.50   29.50
   3  11  -9   25.20   40.70
   2 -11  -9   10.20   31.70
   2  11  -9   55.39   42.00
   1 -11  -9   29.60   36.80
   1  11  -9  106.79   44.70
   0 -11  -9  124.79   46.90
   0  11  -9    9.00   39.90
   0  11  -9   60.99   42.00
  -1 -11  -9  188.18   57.49
  -1  11  -9   70.49   67.69
  -1  11  -9   78.39   44.20
  -2 -11  -9  158.08   55.99
  -2  11  -9  141.59   50.49
  -3 -11  -9   21.10   48.00
  -3  11  -9   29.20   33.30
  -3  11  -9   -1.50   57.39
  -4 -11  -9   19.50   43.30
  -4  11  -9   95.59   45.30
  -4  11  -9  -59.29   51.19
  -5 -11  -9   31.20   44.30
  -5  11  -9   -8.50   79.49
   6  12  -9  164.28   66.69
   5  12  -9   47.10   47.10
   4 -12  -9  261.47   50.39
   4  12  -9  228.88   68.29
   3 -12  -9  136.09   43.00
   3  12  -9  149.99   60.19
   2 -12  -9   37.80   37.10
   2  12  -9    2.80   40.20
   1 -12  -9  579.34   78.39
   1  12  -9  521.45   84.79
   0 -12  -9  245.28   59.59
   0  12  -9   93.99   45.30
   0  12  -9   74.39   72.29
  -1 -12  -9  416.86   73.99
  -1  12  -9   17.40   63.79
  -1  12  -9   33.70   43.00
  -2 -12  -9  -36.90   40.10
  -2  12  -9   25.20   31.70
  -2  12  -9    5.90   49.20
  -3 -12  -9  -22.80   35.00
  -3  12  -9   21.40   37.00
  -3  12  -9  -20.30   69.29
  -4 -12  -9   25.10   42.00
  -4  12  -9  -28.70   50.09
  -4  12  -9   22.20   35.20
   5  13  -9  -89.99   30.00
   4  13  -9  -33.00   34.10
   3 -13  -9  124.39   37.70
   3  13  -9   40.60   46.70
   2 -13  -9  114.09   43.70
   2  13  -9  115.89   54.19
   1 -13  -9   72.89   42.40
   1  13  -9   32.90   45.10
   0 -13  -9  211.48   56.79
   0  13  -9  229.98   58.89
  -1 -13  -9  372.36   74.69
  -1  13  -9  133.59   52.89
  -1  13  -9   12.90   67.19
  -2 -13  -9  134.79   55.89
  -2  13  -9  108.09   48.30
  -2  13  -9   -6.10   62.09
  -3 -13  -9   46.20   47.00
  -3  13  -9   39.10   38.10
  -3  13  -9  -35.80   44.10
  -4 -13  -9   12.20   41.00
  -4  13  -9   34.80   39.90
  -4  13  -9  -10.90   50.29
   5  14  -9  -14.00   38.70
   4  14  -9   -9.00   34.30
   3 -14  -9   -0.30   28.80
   3  14  -9   38.50   44.60
   2 -14  -9  302.87   57.79
   2  14  -9  185.88   60.79
   1 -14  -9   91.69   44.50
   1  14  -9   22.20   40.60
   0 -14  -9   53.99   42.80
   0  14  -9   46.60   40.50
  -1 -14  -9  499.15   84.29
  -1  14  -9  405.06   73.89
  -2 -14  -9   26.20   45.70
  -2  14  -9   19.70   63.29
  -2  14  -9  -63.09   31.00
  -3 -14  -9   37.30   45.40
  -3  14  -9   40.10   80.99
  -3  14  -9  136.09   45.10
  -4 -14  -9   41.50   48.30
  -4  14  -9   55.49   77.19
   5  15  -9   28.80   43.50
   4  15  -9   77.89   50.39
   3 -15  -9   43.90   31.80
   3  15  -9   36.10   45.00
   2 -15  -9   97.49   40.50
   2  15  -9   41.00   46.40
   1 -15  -9   82.09   42.90
   1  15  -9   86.29   46.50
   0 -15  -9  -15.00   38.80
   0  15  -9   17.30   41.00
  -1 -15  -9   -5.50   43.00
  -1  15  -9  -18.90   35.20
  -2 -15  -9   37.40   47.40
  -2  15  -9  141.99   53.29
  -2  15  -9   -6.50   81.59
  -3 -15  -9   -5.00   42.00
  -3  15  -9   53.49   38.80
  -3  15  -9   12.40   63.39
  -4 -15  -9   -0.30   37.60
  -4  15  -9  -75.39   37.10
   5  16  -9  -14.00   36.30
   4  16  -9   17.80   48.00
   3 -16  -9  208.48   71.69
   3  16  -9  269.47   76.69
   2 -16  -9  -52.39   27.40
   2  16  -9   -6.50   44.30
   1 -16  -9  135.29   51.89
   1  16  -9  211.38   61.99
   0 -16  -9   -0.90   40.50
   0  16  -9  -50.99   33.90
  -1 -16  -9   38.50   47.50
  -1  16  -9  138.29   50.09
  -2 -16  -9    7.60   37.90
  -2  16  -9  -28.50   31.80
  -3 -16  -9   16.10   43.30
  -3  16  -9  -50.79   29.80
  -3  16  -9   36.10   76.59
  -4 -16  -9   -2.30   39.50
  -4  16  -9  -15.90   59.29
   5  17  -9  -42.10   36.70
   4  17  -9   32.80   51.79
   3  17  -9    8.00   41.30
   2 -17  -9  143.39   44.30
   2  17  -9  190.38   63.69
   1 -17  -9   75.19   41.30
   1  17  -9  -13.50   41.20
   0 -17  -9  272.87   65.79
   0  17  -9  243.78   65.09
  -1 -17  -9  274.27   70.19
  -1  17  -9  386.76   70.69
  -2 -17  -9  111.99   55.59
  -2  17  -9  108.89   46.30
  -3 -17  -9  -38.20   32.00
  -4 -17  -9   40.00   50.29
   5  18  -9  -25.00   38.80
   4  18  -9  -64.49   39.10
   3  18  -9   51.09   45.20
   2 -18  -9   44.20   38.70
   2  18  -9   56.59   48.80
   1 -18  -9  -28.30   31.60
   1  18  -9  -14.90   41.40
   0 -18  -9  255.97   66.19
   0  18  -9  206.48   63.69
  -1 -18  -9    3.90   39.70
  -1  18  -9   -6.40   37.70
  -2 -18  -9    2.70   30.90
  -2  18  -9   32.70   37.10
  -3 -18  -9  113.19   56.29
   4  19  -9   24.20   46.40
   3  19  -9  -15.30   37.60
   2 -19  -9   20.20   33.50
   2  19  -9  -30.80   38.20
   1 -19  -9   -7.40   39.40
   1  19  -9   39.90   44.40
   0 -19  -9   -0.50   39.40
   0  19  -9    5.80   33.80
  -1 -19  -9   25.30   42.80
  -1  19  -9   26.80   37.60
  -2 -19  -9   88.29   50.59
  -2  19  -9   77.79   41.80
  -3 -19  -9   94.69   59.69
   4  20  -9    6.40   42.90
   3  20  -9   -5.70   42.00
   2  20  -9   28.80   43.40
   1 -20  -9   58.49   46.10
   1  20  -9  -28.40   35.90
   0 -20  -9   -8.70   40.20
   0  20  -9   69.29   45.40
  -1 -20  -9   33.30   45.80
  -1  20  -9   66.89   45.10
  -2 -20  -9   67.19   50.39
  -2  20  -9   -0.80   33.80
  -3 -20  -9   57.19   53.49
   4  21  -9  -19.60   40.80
   3  21  -9   79.19   54.79
   2  21  -9  -44.30   35.80
   1 -21  -9   62.49   44.50
   1  21  -9   94.39   47.50
   0 -21  -9  123.19   52.79
   0  21  -9   16.00   46.00
  -1 -21  -9    1.20   42.70
  -1  21  -9   17.40   40.20
  -2 -21  -9   28.90   43.40
  -3 -21  -9   20.40   49.70
   4  22  -9   15.60   48.70
   3  22  -9   30.60   57.99
   2  22  -9  -39.80   34.30
   1 -22  -9   32.10   38.80
   1  22  -9   -1.60   40.50
   0 -22  -9   46.40   43.30
   0  22  -9  -25.50   34.60
  -1 -22  -9   11.70   40.90
  -1  22  -9  -13.10   37.00
  -2 -22  -9  -20.70   43.70
   3  23  -9    9.90   47.10
   2  23  -9   -5.30   37.20
   1 -23  -9   -1.70   39.50
   1  23  -9  -20.10   34.40
   0 -23  -9   77.19   48.30
   0  23  -9   68.29   44.40
  -1 -23  -9  -80.79   32.40
  -1  23  -9    2.40   40.20
  -2 -23  -9  -11.60   42.70
   3  24  -9   89.59   55.09
   2  24  -9   28.60   44.50
   1  24  -9   45.80   49.50
   0 -24  -9   37.20   45.50
   0  24  -9    4.00   40.60
  -1 -24  -9   16.60   46.40
  -1  24  -9   37.80   49.20
  -2 -24  -9  -50.39   31.70
   2  25  -9    9.50   44.70
   1  25  -9   34.40   45.70
   0 -25  -9   32.70   41.40
   0  25  -9   39.10   40.10
  -1 -25  -9  -60.29   34.50
   2  26  -9   16.30   41.90
   1  26  -9   87.79   57.29
   0 -26  -9  -25.60   31.80
   0  26  -9    6.60   37.80
   6   0 -10   31.40   43.40
   5   0 -10    5.50   36.20
   4   0 -10  581.34   88.39
   3   0 -10  711.63   77.89
   2   0 -10  476.75   74.49
   1   0 -10  -18.00   31.40
   0   0 -10   33.30   38.50
  -1   0 -10  338.67   67.59
  -2   0 -10  -22.00   39.40
  -3   0 -10   44.00   47.10
  -4   0 -10  205.88   67.89
  -5   0 -10   85.79   57.09
   6  -1 -10   -5.60   34.80
   6   1 -10   80.09   45.70
   5  -1 -10   43.90   37.30
   5   1 -10   -6.00   33.80
   4  -1 -10  -15.20   32.60
   4   1 -10    0.50   35.40
   3  -1 -10   98.29   44.30
   3   1 -10  141.19   49.40
   2  -1 -10   65.99   42.70
   2   1 -10  113.89   47.60
   1  -1 -10   61.49   46.70
   1   1 -10  136.19   51.29
   0  -1 -10   77.89   45.20
   0   1 -10   96.49   47.40
  -1  -1 -10  336.67   69.69
  -1   1 -10  419.96   75.49
  -2  -1 -10   28.40   44.00
  -2   1 -10   -3.80   38.80
  -3  -1 -10  -46.70   34.80
  -3   1 -10   -5.90   38.00
  -4  -1 -10  160.88   62.39
  -4   1 -10  128.59   57.89
  -5  -1 -10   35.30   46.00
  -5   1 -10  -52.89   38.50
   6  -2 -10    5.50   36.30
   6   2 -10   52.89   42.30
   5  -2 -10  219.78   58.69
   5   2 -10  300.07   70.19
   4  -2 -10   84.59   46.40
   4   2 -10   50.49   43.70
   3  -2 -10  739.23   89.99
   3   2 -10  623.34   88.99
   2  -2 -10   26.90   38.90
   2   2 -10  -14.40   33.00
   1  -2 -10   32.00   39.10
   1   2 -10   29.00   37.20
   0  -2 -10  168.58   51.19
   0   2 -10  231.68   61.29
  -1  -2 -10  115.39   49.10
  -1   2 -10  101.59   47.50
  -2  -2 -10   -6.80   41.30
  -2   2 -10   20.70   42.70
  -3  -2 -10  -16.30   36.60
  -3   2 -10   11.10   47.00
  -4  -2 -10    8.20   47.50
  -4   2 -10  -13.60   33.30
  -5  -2 -10  -31.90   42.70
  -5   2 -10   48.90   47.60
   6  -3 -10  -45.90   31.30
   6   3 -10   29.10   39.50
   5  -3 -10   80.99   42.80
   5   3 -10    0.60   38.40
   4  -3 -10    4.80   35.70
   4   3 -10   27.80   44.90
   3  -3 -10   87.69   40.80
   3   3 -10   63.49   42.50
   2  -3 -10   44.10   38.70
   2   3 -10  -20.10   30.80
   1  -3 -10   -2.20   35.30
   1   3 -10   20.70   40.00
   0  -3 -10   10.10   37.20
   0   3 -10   55.59   44.60
  -1  -3 -10   31.20   41.20
  -1   3 -10   43.00   40.70
  -2  -3 -10  119.29   52.79
  -2   3 -10  170.38   59.09
  -3  -3 -10   55.49   52.19
  -3   3 -10   28.00   46.60
  -4  -3 -10  -20.00   45.50
  -4   3 -10  -37.10   36.00
  -5  -3 -10  -48.60   41.70
  -5   3 -10   42.10   42.60
   6  -4 -10  -24.00   33.80
   6   4 -10   36.80   38.60
   5  -4 -10   97.89   44.50
   5   4 -10   40.60   41.80
   4  -4 -10  233.38   59.69
   4   4 -10  200.98   61.99
   3  -4 -10  208.88   53.19
   3   4 -10  242.18   59.89
   2  -4 -10   14.40   34.80
   2   4 -10  -45.00   26.70
   1  -4 -10  111.19   47.70
   1   4 -10  151.68   53.09
   0  -4 -10  100.99   46.00
   0   4 -10  134.09   52.39
  -1  -4 -10  141.29   52.19
  -1   4 -10  194.58   57.39
  -2  -4 -10  -37.30   38.70
  -2   4 -10  -14.30   37.50
  -3  -4 -10  100.89   57.59
  -3   4 -10  121.59   55.39
  -4  -4 -10   -7.40   41.70
  -4   4 -10  -23.60   38.70
  -5  -4 -10   61.89   54.89
  -5   4 -10  -22.80   44.20
   6   5 -10  -66.99   26.20
   5  -5 -10   24.70   33.30
   5   5 -10   60.09   38.00
   4  -5 -10  102.49   43.30
   4   5 -10   14.60   40.90
   3  -5 -10  -16.90   35.80
   3   5 -10   30.50   36.50
   2  -5 -10   31.20   38.30
   2   5 -10    0.30   35.00
   1  -5 -10    5.90   40.10
   1   5 -10   68.69   44.30
   0  -5 -10   -4.10   35.10
   0   5 -10    8.00   38.00
  -1  -5 -10  -26.80   34.30
  -1   5 -10   13.50   39.70
  -2  -5 -10   16.10   42.90
  -2   5 -10   11.30   39.60
  -3  -5 -10   -1.90   40.10
  -3   5 -10  -20.90   38.30
  -4  -5 -10   16.80   41.00
  -4   5 -10   21.70   40.70
  -5  -5 -10  -42.40   39.30
  -5   5 -10  -25.30   44.70
   6   6 -10  -11.70   34.90
   5  -6 -10  199.88   53.29
   5   6 -10  282.07   69.79
   4  -6 -10   57.49   33.80
   4   6 -10   22.00   40.20
   3  -6 -10   -4.10   28.50
   3   6 -10    8.30   34.10
   2  -6 -10   21.50   35.50
   2   6 -10   43.10   35.70
   2   6 -10   52.89   38.50
   1  -6 -10  252.17   57.59
   1   6 -10  281.37   62.99
   0  -6 -10  141.69   54.99
   0   6 -10   52.99   45.50
  -1  -6 -10   17.10   40.50
  -1   6 -10   -1.70   34.80
  -2  -6 -10   72.69   50.79
  -2   6 -10   18.90   40.30
  -3  -6 -10    7.40   42.00
  -3   6 -10  -21.80   36.30
  -4  -6 -10  -56.49   37.80
  -4   6 -10  -59.79   30.70
   6   7 -10  -23.30   28.60
   5  -7 -10   67.59   40.50
   5   7 -10   87.59   48.80
   4  -7 -10   71.99   38.70
   4   7 -10   47.30   46.20
   3  -7 -10    3.20   31.70
   3   7 -10  -28.90   29.30
   2  -7 -10  -11.00   34.10
   2   7 -10    6.00   32.00
   2   7 -10  -10.90   36.20
   1  -7 -10   30.30   38.60
   1   7 -10  -21.40   34.50
   0  -7 -10  110.59   49.99
   0   7 -10  162.78   55.09
  -1  -7 -10  -16.80   32.70
  -1   7 -10  -11.20   37.60
  -2  -7 -10  124.49   50.89
  -2   7 -10   88.19   43.90
  -3  -7 -10  -27.00   41.30
  -3   7 -10   23.30   40.10
  -4  -7 -10  -23.30   49.99
  -4   7 -10    6.80   40.50
   6   8 -10    5.60   37.30
   5  -8 -10   11.30   28.80
   5   8 -10   68.69   46.70
   4  -8 -10   52.59   37.10
   4   8 -10  -36.60   32.10
   3  -8 -10  132.19   47.10
   3   8 -10   70.29   45.30
   2  -8 -10   57.19   42.00
   2   8 -10   46.30   45.30
   2   8 -10   74.39   47.80
   1  -8 -10   86.59   45.20
   1   8 -10  203.28   61.09
   1   8 -10  -21.60   37.10
   0  -8 -10   18.30   40.00
   0   8 -10  -44.80   35.10
  -1  -8 -10   -3.00   43.00
  -1   8 -10  -33.10   35.40
  -2  -8 -10  -28.50   40.10
  -2   8 -10   28.20   41.90
  -3  -8 -10   74.19   52.39
  -3   8 -10   46.10   40.30
  -4  -8 -10    7.20   47.60
  -4   8 -10   -8.40   52.59
  -4   8 -10   43.60   41.40
   5   9 -10   48.00   38.90
   4  -9 -10   14.90   30.30
   4   9 -10    5.70   41.40
   3  -9 -10   47.60   38.20
   3   9 -10   31.20   43.60
   2  -9 -10  -27.50   31.70
   2   9 -10   14.30   41.70
   1  -9 -10  -56.79   32.40
   1   9 -10  -25.30   34.10
   1   9 -10   12.70   38.90
   0  -9 -10  426.06   79.79
   0   9 -10  538.05   86.59
  -1  -9 -10  176.48   58.79
  -1   9 -10  151.58   51.39
  -1   9 -10   17.40   59.29
  -2  -9 -10   53.89   44.80
  -2   9 -10   34.20   42.90
  -3  -9 -10  158.48   64.39
  -3   9 -10    7.40   60.49
  -3   9 -10  126.59   51.59
  -4  -9 -10  -43.00   38.90
  -4   9 -10   27.20   39.40
  -4   9 -10   12.20   65.19
   5  10 -10   50.49   44.10
   4 -10 -10  116.59   43.00
   4  10 -10   72.99   51.29
   3 -10 -10   85.49   41.50
   3  10 -10  126.49   56.39
   2 -10 -10   57.89   39.20
   2  10 -10  112.59   49.10
   1 -10 -10   51.29   37.80
   1  10 -10   -6.10   34.50
   1  10 -10   36.10   52.59
   0 -10 -10  -29.50   38.70
   0  10 -10   -8.50   50.99
   0  10 -10    7.70   37.60
  -1 -10 -10   73.79   48.50
  -1  10 -10  -27.50   32.80
  -1  10 -10   39.30   72.09
  -2 -10 -10  220.48   65.59
  -2  10 -10  180.48   58.39
  -3 -10 -10   12.80   49.30
  -3  10 -10   59.59   41.70
  -3  10 -10  -68.39   52.29
  -4 -10 -10  -62.09   34.60
  -4  10 -10  -13.10   50.09
  -4  10 -10   23.80   35.60
   5  11 -10   -7.20   35.60
   4 -11 -10   55.29   39.20
   4  11 -10   -3.30   37.70
   3 -11 -10   36.70   36.70
   3  11 -10  -24.10   40.60
   2 -11 -10   47.10   41.00
   2  11 -10   58.59   49.99
   1 -11 -10   55.99   40.60
   1  11 -10   68.49   46.00
   1  11 -10   16.90   48.30
   0 -11 -10   67.39   47.50
   0  11 -10  -22.70   50.89
   0  11 -10   82.79   44.60
  -1 -11 -10  129.59   58.99
  -1  11 -10    2.60   54.69
  -1  11 -10  144.39   57.79
  -2 -11 -10  486.95   88.89
  -2  11 -10  540.75   87.29
  -3 -11 -10   19.10   43.20
  -3  11 -10    5.20   33.80
  -3  11 -10    3.80   56.39
  -4 -11 -10  -17.20   39.50
  -4  11 -10   -4.60   35.00
  -4  11 -10   62.39   91.99
   5  12 -10    9.70   41.60
   4 -12 -10    3.40   29.80
   4  12 -10    4.20   42.90
   3 -12 -10   28.90   35.30
   3  12 -10  -64.49   30.20
   2 -12 -10  118.49   49.10
   2  12 -10   65.39   48.90
   1 -12 -10    0.40   36.20
   1  12 -10   17.20   45.40
   0 -12 -10  -26.10   33.40
   0  12 -10  -22.00   32.80
   0  12 -10   21.80   66.19
  -1 -12 -10  268.47   69.39
  -1  12 -10  298.87   70.99
  -2 -12 -10  249.28   70.79
  -2  12 -10   39.20   79.89
  -2  12 -10  278.27   65.29
  -3 -12 -10  -26.80   39.00
  -3  12 -10   -9.90   29.20
  -3  12 -10  -38.80   40.80
  -4 -12 -10  -39.00   39.50
  -4  12 -10   24.00   32.70
  -4  12 -10   33.60   62.39
   5  13 -10   63.79   50.09
   4  13 -10   76.89   54.59
   3 -13 -10    0.00   31.90
   3  13 -10   13.80   39.70
   2 -13 -10   86.29   43.80
   2  13 -10   34.60   44.10
   1 -13 -10   50.99   41.90
   1  13 -10   51.09   46.40
   0 -13 -10  171.18   57.89
   0  13 -10   82.49   75.39
   0  13 -10  168.18   60.99
  -1 -13 -10   37.60   44.40
  -1  13 -10   48.00   83.29
  -1  13 -10   29.10   43.40
  -2 -13 -10  189.78   69.89
  -2  13 -10  279.67   66.19
  -2  13 -10   46.90   71.59
  -3 -13 -10   44.10   49.60
  -3  13 -10  -15.60   65.79
  -3  13 -10  130.29   49.50
  -4 -13 -10   17.40   46.80
  -4  13 -10  -60.99   54.69
  -4  13 -10  143.19   50.99
   5  14 -10  102.39   55.59
   4  14 -10   39.90   41.20
   3 -14 -10   67.09   40.40
   3  14 -10   38.00   48.80
   2 -14 -10   -1.00   34.70
   2  14 -10   63.69   49.80
   1 -14 -10   -7.90   33.90
   1  14 -10   27.30   42.60
   0 -14 -10  551.24   89.09
   0  14 -10  480.75   81.09
  -1 -14 -10  -26.80   40.60
  -1  14 -10  -11.40   31.60
  -1  14 -10   15.50   66.99
  -2 -14 -10   47.40   58.09
  -2  14 -10  -34.20   59.29
  -2  14 -10    8.20   26.30
  -3 -14 -10  -11.60   39.80
  -3  14 -10   22.80   61.09
  -3  14 -10    5.70   31.60
  -4 -14 -10   37.60   55.79
  -4  14 -10  -10.80   44.70
   5  15 -10   45.00   42.90
   4  15 -10   50.49   40.30
   3 -15 -10  -33.90   30.30
   3  15 -10  -50.09   34.10
   2 -15 -10   14.90   38.00
   2  15 -10  181.08   67.19
   1 -15 -10   45.70   45.30
   1  15 -10   14.60   44.10
   0 -15 -10  -23.90   36.30
   0  15 -10   -1.60   36.10
  -1 -15 -10  -30.50   39.30
  -1  15 -10   55.79   77.79
  -1  15 -10   18.70   40.10
  -2 -15 -10   -8.10   47.70
  -2  15 -10   46.70   83.89
  -2  15 -10   78.89   46.00
  -3 -15 -10   15.70   36.70
  -3  15 -10  -28.80   35.80
  -3  15 -10   34.30   72.79
  -4 -15 -10   -6.30   44.60
  -4  15 -10   75.69   95.69
   5  16 -10  -28.10   33.90
   4  16 -10   40.70   44.40
   3  16 -10   46.80   51.29
   2 -16 -10  -37.20   27.00
   2  16 -10  -26.40   36.40
   1 -16 -10  -27.40   35.10
   1  16 -10   -9.60   39.80
   0 -16 -10  141.19   57.59
   0  16 -10  122.99   56.79
  -1 -16 -10  170.48   63.39
  -1  16 -10  155.98   54.09
  -2 -16 -10   34.00   46.40
  -2  16 -10   -1.30   66.79
  -2  16 -10   20.60   36.90
  -3 -16 -10  -17.10   35.50
  -3  16 -10    4.00   57.89
  -3  16 -10   45.70   30.30
   4  17 -10   23.50   43.70
   3  17 -10   54.39   47.80
   2 -17 -10    9.90   32.70
   2  17 -10  -34.10   42.10
   1 -17 -10   74.49   46.50
   1  17 -10   36.00   42.10
   0 -17 -10   46.80   45.90
   0  17 -10  -20.40   37.80
  -1 -17 -10   61.39   49.99
  -1  17 -10   44.10   39.50
  -2 -17 -10   41.90   50.09
  -2  17 -10   32.30   35.60
  -3 -17 -10   -8.20   42.30
  -3  17 -10   78.79   75.19
   4  18 -10  125.89   65.19
   3  18 -10   46.90   46.60
   2 -18 -10  238.58   55.89
   2  18 -10  174.18   67.29
   1 -18 -10   22.70   40.00
   1  18 -10   74.59   50.89
   0 -18 -10  468.05   83.79
   0  18 -10  441.56   82.39
  -1 -18 -10   32.80   46.60
  -1  18 -10   18.70   39.10
  -2 -18 -10    5.70   43.50
  -2  18 -10  -18.60   29.10
  -3 -18 -10  -46.00   38.60
   4  19 -10   24.30   45.80
   3  19 -10   52.19   51.99
   2 -19 -10   29.80   33.30
   2  19 -10   65.79   55.69
   1 -19 -10   49.99   38.20
   1  19 -10    2.00   38.70
   0 -19 -10   61.69   43.90
   0  19 -10   16.20   39.20
  -1 -19 -10  207.38   63.79
  -1  19 -10  299.37   65.79
  -2 -19 -10  -41.10   38.20
  -2  19 -10   33.80   38.40
  -3 -19 -10   -8.20   49.50
   4  20 -10   75.29   57.39
   3  20 -10   22.20   42.90
   2  20 -10   -8.20   37.30
   1 -20 -10   75.79   50.59
   1  20 -10  122.49   52.79
   0 -20 -10  -31.70   39.90
   0  20 -10  -32.80   34.90
  -1 -20 -10   71.89   48.50
  -1  20 -10   87.79   46.70
  -2 -20 -10   69.49   53.79
  -2  20 -10   79.89   42.90
   3  21 -10  -40.00   31.80
   2  21 -10  -48.70   43.70
   1 -21 -10   -1.50   40.80
   1  21 -10   -2.40   41.60
   0 -21 -10   53.19   45.70
   0  21 -10   30.40   43.60
  -1 -21 -10  132.39   64.69
  -1  21 -10  114.69   50.79
  -2 -21 -10   16.20   44.40
   3  22 -10   43.70   51.99
   2  22 -10   88.99   51.39
   1 -22 -10   98.69   56.69
   1  22 -10  126.09   59.89
   0 -22 -10    0.60   39.50
   0  22 -10   48.60   43.90
  -1 -22 -10   32.10   49.10
  -1  22 -10    4.50   47.90
  -2 -22 -10    7.30   43.30
   2  23 -10   -9.00   38.90
   1 -23 -10    8.90   41.80
   1  23 -10   56.79   47.30
   0 -23 -10   67.99   48.40
   0  23 -10    1.30   41.60
  -1 -23 -10    1.10   44.50
  -1  23 -10   75.09   45.80
   2  24 -10   47.40   51.99
   1  24 -10   70.59   49.10
   0 -24 -10   -9.60   43.50
   0  24 -10  -37.70   32.00
  -1 -24 -10   -4.60   42.50
  -1  24 -10   17.90   51.69
   1  25 -10   64.49   46.20
   0 -25 -10  -15.00   42.10
   0  25 -10   66.69   46.40
   6   0 -11   37.60   39.20
   5   0 -11   39.60   30.00
   4   0 -11    6.40   34.80
   3   0 -11   96.29   47.20
   2   0 -11  -46.20   35.10
   1   0 -11    9.40   34.60
   0   0 -11   43.70   45.00
  -1   0 -11    3.00   47.70
  -2   0 -11    3.10   44.00
  -3   0 -11  -13.90   42.40
  -4   0 -11  -21.80   35.80
   5  -1 -11   36.90   31.50
   5   1 -11   15.90   33.80
   4  -1 -11   90.69   48.50
   4   1 -11   29.20   36.00
   3  -1 -11 1211.68  102.99
   3   1 -11 1162.98  101.19
   2  -1 -11   -7.00   38.40
   2   1 -11   46.00   42.50
   1  -1 -11  118.99   53.19
   1   1 -11   47.80   43.20
   0  -1 -11  116.39   49.00
   0   1 -11   35.10   44.60
  -1  -1 -11   99.69   52.89
  -1   1 -11  130.19   50.99
  -2  -1 -11  -15.90   44.30
  -2   1 -11  -47.30   41.80
  -3  -1 -11  -17.80   41.90
  -3   1 -11   33.90   51.79
  -4  -1 -11  -11.90   47.30
  -4   1 -11   63.49   58.59
   5  -2 -11    9.20   33.70
   5   2 -11   51.19   39.20
   4  -2 -11   70.09   45.00
   4   2 -11  110.59   52.19
   3  -2 -11  274.47   63.39
   3   2 -11  258.87   65.79
   2  -2 -11   73.19   49.30
   2   2 -11  115.29   48.40
   1  -2 -11  211.08   63.29
   1   2 -11  289.07   68.99
   0  -2 -11  216.68   61.49
   0   2 -11  159.28   60.69
  -1  -2 -11  -31.30   36.10
  -1   2 -11   15.10   42.70
  -2  -2 -11   61.59   51.69
  -2   2 -11   17.10   44.90
  -3  -2 -11   97.79   56.09
  -3   2 -11  124.69   62.29
  -4  -2 -11   -1.90   45.50
  -4   2 -11   39.30   55.69
   5  -3 -11   38.50   38.50
   5   3 -11   76.39   43.50
   4  -3 -11   38.90   35.40
   4   3 -11   11.40   38.80
   3  -3 -11  178.38   57.59
   3   3 -11  179.88   60.69
   2  -3 -11   -1.40   39.00
   2   3 -11  -19.10   32.50
   1  -3 -11  104.49   53.89
   1   3 -11  145.69   55.99
   0  -3 -11   41.40   46.60
   0   3 -11   37.90   46.30
  -1  -3 -11  105.09   55.49
  -1   3 -11   72.79   50.89
  -2  -3 -11   75.79   58.09
  -2   3 -11   73.19   48.50
  -3  -3 -11  -31.00   38.70
  -3   3 -11   13.30   48.60
  -4  -3 -11   13.30   49.70
  -4   3 -11   33.60   51.69
   5  -4 -11    5.40   33.80
   5   4 -11    0.90   35.10
   4  -4 -11   88.49   47.70
   4   4 -11  143.59   50.19
   3  -4 -11  -11.90   32.00
   3   4 -11  127.19   50.79
   2  -4 -11  -29.50   35.60
   2   4 -11  -39.20   32.70
   1  -4 -11  381.66   73.39
   1   4 -11  305.57   69.49
   0  -4 -11  209.08   64.49
   0   4 -11  270.37   70.49
  -1  -4 -11  343.67   75.69
  -1   4 -11  344.67   74.79
  -2  -4 -11   64.39   52.99
  -2   4 -11   58.79   48.10
  -3  -4 -11   22.10   48.90
  -3   4 -11  -19.10   33.00
  -4  -4 -11   65.09   54.89
  -4   4 -11   33.30   50.59
   5  -5 -11   28.80   33.60
   5   5 -11   88.49   40.20
   4  -5 -11  119.89   49.50
   4   5 -11   47.90   43.70
   3  -5 -11  135.29   52.99
   3   5 -11   48.80   44.80
   2  -5 -11  -38.20   33.20
   2   5 -11  -29.30   33.30
   1  -5 -11   31.00   40.90
   1   5 -11    8.10   44.50
   0  -5 -11   73.09   49.40
   0   5 -11  124.29   53.09
  -1  -5 -11   83.19   56.99
  -1   5 -11   62.89   47.70
  -2  -5 -11  -21.50   43.10
  -2   5 -11   91.69   49.99
  -3  -5 -11   -2.40   45.70
  -3   5 -11   48.40   44.40
  -4  -5 -11  -50.09   43.20
  -4   5 -11   16.20   47.30
   5  -6 -11    1.60   36.70
   5   6 -11  -15.30   38.70
   4  -6 -11  265.67   61.69
   4   6 -11  251.57   69.19
   3  -6 -11   97.39   45.50
   3   6 -11   73.19   47.40
   2  -6 -11   66.79   45.40
   2   6 -11  -29.40   34.80
   2   6 -11   23.40   38.90
   1  -6 -11  394.86   78.69
   1   6 -11  436.96   80.99
   0  -6 -11   19.00   41.60
   0   6 -11   23.20   44.90
  -1  -6 -11  387.86   80.59
  -1   6 -11  369.96   76.99
  -2  -6 -11  -26.50   39.50
  -2   6 -11  -27.60   35.80
  -3  -6 -11   82.59   58.09
  -3   6 -11   97.69   51.19
  -4  -6 -11   23.70   49.99
  -4   6 -11   -7.50   39.80
   5  -7 -11   56.09   40.80
   5   7 -11   16.60   41.40
   4  -7 -11   57.59   34.60
   4   7 -11   -7.00   40.70
   3  -7 -11   13.60   38.50
   3   7 -11   35.10   41.70
   2  -7 -11   79.49   49.40
   2   7 -11  119.99   56.29
   2   7 -11  -41.40   49.60
   1  -7 -11   61.79   45.30
   1   7 -11   18.10   43.10
   0  -7 -11   43.10   46.70
   0   7 -11    8.30   39.70
  -1  -7 -11   28.70   51.19
  -1   7 -11  -12.50   39.00
  -2  -7 -11  341.77   79.89
  -2   7 -11  404.16   78.99
  -3  -7 -11   59.39   53.49
  -3   7 -11   64.99   45.60
  -4  -7 -11   83.89   56.69
  -4   7 -11   42.10   46.90
   5  -8 -11  -22.90   26.10
   5   8 -11   33.20   39.40
   4  -8 -11  108.69   46.10
   4   8 -11  162.28   63.39
   3  -8 -11   65.49   39.60
   3   8 -11  100.99   53.99
   2  -8 -11   80.99   49.90
   2   8 -11  116.59   51.29
   1  -8 -11  165.78   56.89
   1   8 -11  278.47   71.19
   1   8 -11   20.20   50.49
   0  -8 -11   48.00   51.49
   0   8 -11   46.90   45.90
  -1  -8 -11   52.79   49.60
  -1   8 -11   47.30   43.50
  -2  -8 -11  115.99   57.59
  -2   8 -11   37.10   50.89
  -3  -8 -11  -19.90   41.90
  -3   8 -11  -22.20   35.20
  -4  -8 -11  -76.19   37.90
  -4   8 -11   39.60   41.80
  -4   8 -11  -24.80   54.19
   5   9 -11   52.29   43.70
   4  -9 -11   20.40   34.20
   4   9 -11    8.70   44.10
   3  -9 -11  105.09   43.10
   3   9 -11   29.20   45.40
   2  -9 -11   89.59   47.30
   2   9 -11  107.99   55.49
   1  -9 -11   49.70   41.90
   1   9 -11   11.20   42.50
   1   9 -11  -35.50   44.40
   0  -9 -11   22.20   43.70
   0   9 -11  -14.30   39.40
   0   9 -11    6.80   45.60
  -1  -9 -11  -12.10   41.20
  -1   9 -11    0.50   42.40
  -2  -9 -11  812.32  112.79
  -2   9 -11  883.91   96.39
  -3  -9 -11   10.50   49.30
  -3   9 -11  -24.50   59.59
  -3   9 -11  -13.10   34.70
  -4  -9 -11   36.50   49.30
  -4   9 -11   28.60   31.20
  -4   9 -11   -2.90   56.89
   5  10 -11   28.00   39.50
   4 -10 -11   50.69   43.30
   4  10 -11   61.79   46.10
   3 -10 -11   56.39   43.70
   3  10 -11  -42.50   35.20
   2 -10 -11   56.99   46.60
   2  10 -11  -49.40   34.80
   1 -10 -11  -32.90   29.50
   1  10 -11    9.20   38.70
   1  10 -11   57.39   49.70
   0 -10 -11  -45.30   38.10
   0  10 -11   23.10   46.80
   0  10 -11   59.29   64.59
  -1 -10 -11   19.70   46.20
  -1  10 -11  -88.89   41.20
  -1  10 -11   -0.70   36.20
  -2 -10 -11  235.98   70.49
  -2  10 -11  192.98   62.29
  -3 -10 -11   64.99   54.49
  -3  10 -11  -11.00   54.99
  -3  10 -11   46.30   39.50
  -4 -10 -11  -26.00   34.90
  -4  10 -11   15.80   62.99
  -4  10 -11  -10.60   30.30
   5  11 -11   21.20   36.70
   4 -11 -11   56.79   37.90
   4  11 -11  118.69   54.79
   3 -11 -11   50.79   43.60
   3  11 -11   -6.10   39.00
   2 -11 -11   15.20   40.40
   2  11 -11  -21.20   35.90
   1 -11 -11   -3.80   36.30
   1  11 -11   36.30   44.20
   1  11 -11   18.40   44.40
   0 -11 -11  146.99   57.59
   0  11 -11   10.80   46.90
   0  11 -11   73.49   50.49
  -1 -11 -11  171.48   69.39
  -1  11 -11  148.89   57.19
  -2 -11 -11   99.59   57.29
  -2  11 -11  125.49   56.29
  -2  11 -11  -25.60   42.60
  -3 -11 -11   78.09   54.49
  -3  11 -11   49.99   41.50
  -3  11 -11   39.80   73.49
  -4 -11 -11   58.19   62.69
  -4  11 -11   75.49  100.49
  -4  11 -11   71.39   36.60
   5  12 -11   28.10   40.60
   4 -12 -11   30.80   29.20
   4  12 -11    7.40   43.80
   3 -12 -11   -3.30   36.70
   3  12 -11  -17.70   41.00
   2 -12 -11  206.08   60.39
   2  12 -11  147.99   61.69
   1 -12 -11   37.60   44.80
   1  12 -11   12.30   67.09
   1  12 -11  -11.50   37.40
   0 -12 -11   -8.90   42.00
   0  12 -11   20.60   35.30
   0  12 -11   -7.20   45.00
  -1 -12 -11   65.29   41.80
  -1  12 -11   54.49   48.80
  -1  12 -11   -9.70   43.00
  -2 -12 -11   58.09   47.10
  -2  12 -11   39.60   42.20
  -2  12 -11  -39.50   56.29
  -3 -12 -11   87.09   54.19
  -3  12 -11    0.70   33.20
  -3  12 -11   50.29   64.89
   5  13 -11  100.29   50.29
   4  13 -11  122.49   61.99
   3 -13 -11  106.79   43.70
   3  13 -11   37.20   45.80
   2 -13 -11  321.87   69.39
   2  13 -11  143.99   57.99
   1 -13 -11    7.30   43.80
   1  13 -11    3.30   44.10
   0 -13 -11   21.90   45.80
   0  13 -11   18.60   60.69
   0  13 -11    5.80   38.60
  -1 -13 -11   57.99   52.29
  -1  13 -11    2.30   36.50
  -1  13 -11   44.40   66.39
  -2 -13 -11   73.29   56.79
  -2  13 -11   33.80   69.39
  -2  13 -11    8.10   39.00
  -3 -13 -11  -20.20   42.80
  -3  13 -11   29.40   69.89
  -3  13 -11  -51.89   29.10
   4  14 -11   87.79   56.59
   3 -14 -11   28.60   38.50
   3  14 -11    8.00   47.90
   2 -14 -11  247.28   64.69
   2  14 -11  247.08   70.89
   1 -14 -11   26.10   39.10
   1  14 -11   96.49   54.79
   0 -14 -11   28.70   48.80
   0  14 -11   86.49   81.29
   0  14 -11   73.09   47.10
  -1 -14 -11   70.19   52.09
  -1  14 -11   65.59   41.70
  -1  14 -11  -14.70   58.49
  -2 -14 -11   34.10   49.90
  -2  14 -11  105.59   53.09
  -2  14 -11   51.19   75.39
  -3 -14 -11    7.00   49.70
  -3  14 -11   37.40   73.39
  -3  14 -11   64.99   44.80
   4  15 -11   13.40   47.60
   3 -15 -11   67.19   41.20
   3  15 -11   13.60   42.60
   2 -15 -11    7.80   39.00
   2  15 -11   50.19   50.49
   1 -15 -11   35.40   45.00
   1  15 -11   55.69   49.30
   0 -15 -11  102.19   52.69
   0  15 -11   78.79   49.40
  -1 -15 -11  198.38   67.39
  -1  15 -11   50.09   72.59
  -1  15 -11  239.38   68.39
  -2 -15 -11    2.90   45.80
  -2  15 -11  -17.30   58.39
  -2  15 -11  -31.10   36.20
  -3 -15 -11   27.40   47.80
  -3  15 -11   -0.10   55.39
  -3  15 -11   60.89   48.80
   4  16 -11  -40.00   31.80
   3  16 -11  -22.90   37.60
   2 -16 -11   -0.50   35.40
   2  16 -11   20.30   49.10
   1 -16 -11   56.09   46.70
   1  16 -11   15.40   42.30
   0 -16 -11   40.30   48.00
   0  16 -11   55.49   46.80
  -1 -16 -11  -45.60   39.30
  -1  16 -11   -3.60   36.80
  -2 -16 -11  -22.70   40.50
  -2  16 -11   41.00   68.99
  -2  16 -11   14.10   38.00
  -3 -16 -11   50.79   57.09
  -3  16 -11  -16.10   31.60
  -3  16 -11   50.19   83.49
   4  17 -11  -16.90   35.60
   3  17 -11   58.99   52.39
   2 -17 -11   31.60   38.50
   2  17 -11  -13.60   44.40
   1 -17 -11   -6.90   38.30
   1  17 -11   37.80   42.90
   0 -17 -11  -54.79   39.90
   0  17 -11   -0.90   40.60
  -1 -17 -11  294.07   77.09
  -1  17 -11  324.67   68.49
  -2 -17 -11   22.90   52.49
  -2  17 -11    4.30   37.20
  -3  17 -11   50.49   79.29
   4  18 -11  -16.60   35.00
   3  18 -11   -6.30   39.10
   2 -18 -11  -26.00   32.00
   2  18 -11  -57.39   28.80
   1 -18 -11   -2.10   39.90
   1  18 -11   -2.70   41.60
   0 -18 -11  -11.10   43.50
   0  18 -11   -9.60   39.80
  -1 -18 -11  -29.50   44.60
  -1  18 -11   18.80   37.20
  -2 -18 -11   21.40   47.00
  -2  18 -11  -20.80   31.20
   3  19 -11  103.99   56.39
   2 -19 -11  -28.10   32.00
   2  19 -11  -77.19   39.80
   1 -19 -11  112.79   56.09
   1  19 -11   13.70   46.20
   0 -19 -11   51.79   46.50
   0  19 -11   -3.10   39.10
  -1 -19 -11  -10.30   45.70
  -1  19 -11  -49.90   24.60
  -2 -19 -11   83.39   54.99
  -2  19 -11   19.60   28.70
   3  20 -11   13.30   41.70
   2  20 -11   58.59   50.29
   1 -20 -11  -21.60   41.40
   1  20 -11   34.80   44.70
   0 -20 -11   35.40   49.60
   0  20 -11  -35.80   37.40
  -1 -20 -11    2.50   49.60
  -1  20 -11   30.80   39.60
  -2 -20 -11  109.49   60.49
  -2  20 -11   31.60   33.70
   3  21 -11   23.30   41.30
   2  21 -11  -16.00   36.50
   1 -21 -11  -34.50   41.00
   1  21 -11   -9.30   38.30
   0 -21 -11  -31.90   36.40
   0  21 -11   22.80   36.50
  -1 -21 -11   99.79   52.99
  -1  21 -11    8.60   37.00
   2  22 -11  -17.60   36.30
   1 -22 -11    2.00   42.20
   1  22 -11   23.40   45.80
   0 -22 -11   35.90   46.40
   0  22 -11   10.40   39.70
  -1 -22 -11   21.10   49.10
  -1  22 -11   56.79   39.30
   1  23 -11   -6.20   41.50
   0 -23 -11   28.00   44.20
   0  23 -11   67.99   45.90
   5   0 -12   15.30   37.60
   4   0 -12   36.70   44.60
   3   0 -12  360.86   75.39
   2   0 -12  129.59   58.29
   1   0 -12   40.90   48.50
   0   0 -12  554.74   95.69
  -1   0 -12   -6.60   41.70
  -2   0 -12   -2.70   36.60
  -3   0 -12   49.00   51.59
  -4   0 -12  -15.10   47.30
   5  -1 -12  112.19   48.20
   5   1 -12   28.40   41.50
   4  -1 -12   20.70   32.90
   4   1 -12   56.89   38.70
   3  -1 -12   -3.70   32.50
   3   1 -12   25.20   42.30
   2  -1 -12   -8.70   43.70
   2   1 -12  -26.10   34.70
   1  -1 -12   83.29   49.40
   1   1 -12  158.28   59.09
   0  -1 -12  -18.70   44.90
   0   1 -12   -3.40   40.50
  -1  -1 -12   87.39   56.19
  -1   1 -12   48.40   51.59
  -2  -1 -12   47.90   49.90
  -2   1 -12  -14.30   41.30
  -3  -1 -12   41.80   52.79
  -3   1 -12   -2.90   46.30
  -4  -1 -12   -6.50   53.59
  -4   1 -12   -6.20   48.60
   5  -2 -12   -8.80   35.40
   5   2 -12    4.50   36.10
   4  -2 -12    2.90   37.10
   4   2 -12   40.30   39.40
   3  -2 -12   20.00   34.60
   3   2 -12   52.49   42.30
   2  -2 -12   -7.70   30.90
   2   2 -12   49.50   43.00
   1  -2 -12    9.30   43.70
   1   2 -12   -8.30   35.90
   0  -2 -12  -29.60   38.50
   0   2 -12   62.39   49.50
  -1  -2 -12   18.50   49.90
  -1   2 -12   88.49   46.60
  -2  -2 -12  -30.20   43.10
  -2   2 -12  -22.90   41.10
  -3  -2 -12  -58.09   39.10
  -3   2 -12   67.19   54.49
  -4  -2 -12  -50.09   46.50
  -4   2 -12   38.60   55.69
   5  -3 -12   79.09   37.20
   5   3 -12   25.60   46.50
   4  -3 -12   68.09   39.90
   4   3 -12  -18.50   34.70
   3  -3 -12  -25.00   32.30
   3   3 -12    2.80   39.50
   2  -3 -12  -47.80   38.60
   2   3 -12   43.90   42.00
   1  -3 -12   11.80   44.10
   1   3 -12   31.80   44.40
   0  -3 -12   72.39   47.70
   0   3 -12  121.89   61.59
  -1  -3 -12   32.10   40.40
  -1   3 -12    1.90   45.50
  -2  -3 -12   14.90   51.69
  -2   3 -12   55.29   50.39
  -3  -3 -12   34.80   59.09
  -3   3 -12  112.09   57.69
  -4  -3 -12   51.19   52.09
  -4   3 -12   25.20   47.40
   5  -4 -12   -3.00   28.30
   5   4 -12   42.20   39.30
   4  -4 -12   48.50   41.90
   4   4 -12   68.89   44.20
   3  -4 -12   49.60   41.30
   3   4 -12   41.70   47.40
   2  -4 -12  -51.59   34.20
   2   4 -12    6.90   44.70
   1  -4 -12  105.19   57.39
   1   4 -12   48.10   51.39
   0  -4 -12   43.10   47.60
   0   4 -12   76.09   50.19
  -1  -4 -12   -7.10   49.20
  -1   4 -12   58.99   48.20
  -2  -4 -12  102.49   62.09
  -2   4 -12   82.79   53.49
  -3  -4 -12  206.08   71.79
  -3   4 -12  106.99   52.69
  -4  -4 -12   -5.10   50.29
  -4   4 -12  -83.49   34.90
   5  -5 -12    4.30   28.60
   5   5 -12   80.49   43.40
   4  -5 -12   64.59   44.30
   4   5 -12   60.79   46.70
   3  -5 -12  -12.00   32.60
   3   5 -12  -10.60   37.30
   2  -5 -12   94.59   52.29
   2   5 -12   67.79   47.90
   1  -5 -12    3.60   44.40
   1   5 -12   61.89   53.59
   0  -5 -12   80.09   49.40
   0   5 -12  157.68   58.99
  -1  -5 -12  -27.00   46.70
  -1   5 -12   11.60   44.70
  -2  -5 -12   76.69   62.59
  -2   5 -12   31.80   46.60
  -3  -5 -12   47.80   52.19
  -3   5 -12  -32.00   35.20
   5  -6 -12   11.70   35.00
   5   6 -12    3.50   37.10
   4  -6 -12  -14.20   33.50
   4   6 -12  -21.00   35.10
   3  -6 -12   -2.00   38.20
   3   6 -12    1.90   39.30
   2  -6 -12  519.75   87.09
   2   6 -12  507.95   94.59
   1  -6 -12    3.30   33.00
   1   6 -12   39.80   47.50
   0  -6 -12  -33.00   43.20
   0   6 -12   23.80   45.60
  -1  -6 -12  -20.80   45.00
  -1   6 -12  -38.80   36.30
  -2  -6 -12   37.80   52.09
  -2   6 -12   44.10   44.80
  -3  -6 -12   39.20   57.99
  -3   6 -12  116.19   48.90
   5  -7 -12   19.40   35.50
   5   7 -12  -19.40   30.40
   4  -7 -12   11.50   33.00
   4   7 -12   62.49   50.79
   3  -7 -12   49.00   43.00
   3   7 -12   69.39   45.00
   2  -7 -12   24.80   47.60
   2   7 -12  129.49   54.99
   1  -7 -12   56.99   48.70
   1   7 -12    2.30   41.60
   0  -7 -12  -10.20   44.60
   0   7 -12   32.00   48.90
  -1  -7 -12  179.78   70.79
  -1   7 -12  224.18   70.29
  -2  -7 -12   69.19   58.09
  -2   7 -12   71.89   48.50
  -3  -7 -12  -45.80   43.40
  -3   7 -12   -8.30   35.20
   5  -8 -12   46.30   39.20
   5   8 -12   14.50   44.70
   4  -8 -12   12.50   37.50
   4   8 -12   76.79   50.69
   3  -8 -12   27.60   39.10
   3   8 -12    7.00   38.80
   2  -8 -12   78.89   53.59
   2   8 -12  128.49   54.39
   1  -8 -12  121.39   50.09
   1   8 -12  138.99   57.39
   1   8 -12   -1.30   50.69
   0  -8 -12   29.00   45.80
   0   8 -12   35.30   48.60
  -1  -8 -12   20.00   51.29
  -1   8 -12  -60.59   29.30
  -2  -8 -12   94.79   58.89
  -2   8 -12   69.29   46.90
  -3  -8 -12   98.99   62.79
  -3   8 -12   41.20   46.90
   5   9 -12   -8.70   33.50
   4  -9 -12   58.29   40.20
   4   9 -12  103.39   58.99
   3  -9 -12   -4.60   35.30
   3   9 -12  138.29   55.59
   2  -9 -12   76.69   50.39
   2   9 -12   27.50   45.40
   1  -9 -12   -1.50   39.70
   1   9 -12  -48.90   40.30
   1   9 -12  -50.39   35.80
   0  -9 -12  103.09   55.49
   0   9 -12  -26.60   45.90
   0   9 -12   28.40   45.20
  -1  -9 -12  110.19   59.19
  -1   9 -12   44.70   42.60
  -2  -9 -12  116.79   60.59
  -2   9 -12   71.79   56.59
  -3  -9 -12   35.10   46.80
  -3   9 -12   95.79   50.59
  -3   9 -12   -3.40   51.79
   4 -10 -12  205.08   56.19
   4  10 -12  116.19   60.39
   3 -10 -12   50.69   40.30
   3  10 -12   39.30   43.60
   2 -10 -12  -39.80   34.20
   2  10 -12    7.10   43.60
   1 -10 -12  133.99   55.99
   1  10 -12  179.18   65.59
   1  10 -12   21.80   47.90
   0 -10 -12   18.10   48.00
   0  10 -12  -62.49   41.90
   0  10 -12   28.90   44.30
  -1 -10 -12   61.49   54.29
  -1  10 -12  -16.40   52.99
  -1  10 -12  -78.59   36.50
  -2 -10 -12  189.08   70.79
  -2  10 -12  314.47   78.89
  -3 -10 -12   47.40   54.49
  -3  10 -12  -33.90   48.30
  -3  10 -12  -10.70   35.10
   4 -11 -12   63.49   40.40
   4  11 -12  -13.40   37.30
   3 -11 -12  194.38   59.29
   3  11 -12  134.19   60.39
   2 -11 -12  -33.10   31.10
   2  11 -12   17.30   46.10
   1 -11 -12   27.30   46.60
   1  11 -12   21.30   53.69
   1  11 -12   57.89   50.49
   0 -11 -12  216.08   69.89
   0  11 -12  239.98   69.19
  -1 -11 -12   28.80   49.30
  -1  11 -12  -27.70   36.30
  -1  11 -12  -50.59   61.89
  -2 -11 -12   36.70   49.30
  -2  11 -12   31.60   42.40
  -2  11 -12  -24.50   54.39
  -3 -11 -12   37.80   51.09
  -3  11 -12   28.70   63.09
  -3  11 -12   45.30   44.10
   4 -12 -12  112.09   51.49
   4  12 -12   47.20   46.30
   3 -12 -12  -59.59   32.70
   3  12 -12  -20.40   37.70
   2 -12 -12   32.40   41.80
   2  12 -12   14.40   47.30
   1 -12 -12   78.59   51.49
   1  12 -12   -7.80   43.20
   1  12 -12   49.50   57.69
   0 -12 -12   87.69   55.59
   0  12 -12   66.49   49.50
   0  12 -12  -24.60   33.90
  -1 -12 -12   50.39   50.49
  -1  12 -12    1.40   48.00
  -1  12 -12    5.00   37.60
  -2 -12 -12   37.10   51.69
  -2  12 -12  -55.69   48.20
  -2  12 -12   27.00   48.50
  -3 -12 -12  -79.59   36.80
  -3  12 -12   -8.80   49.20
  -3  12 -12  -38.40   34.40
   4  13 -12   56.39   46.80
   3 -13 -12  -40.80   35.50
   3  13 -12   59.99   45.80
   2 -13 -12    8.30   36.60
   2  13 -12    0.10   46.00
   1 -13 -12   29.00   44.20
   1  13 -12  -60.09   33.50
   0 -13 -12   45.40   47.20
   0  13 -12  -40.70   29.50
   0  13 -12   -3.80   64.59
  -1 -13 -12   52.39   58.19
  -1  13 -12   36.50   37.10
  -1  13 -12   85.29   44.60
  -2 -13 -12    6.40   47.80
  -2  13 -12  -31.70   34.90
  -2  13 -12    5.30   55.39
  -3 -13 -12   11.10   53.49
  -3  13 -12   18.70   56.79
  -3  13 -12   14.90   38.50
   4  14 -12   30.50   47.90
   3 -14 -12   22.20   37.70
   3  14 -12   75.79   53.79
   2 -14 -12  -19.80   35.90
   2  14 -12  -45.40   35.80
   1 -14 -12   70.49   48.50
   1  14 -12    7.90   46.70
   0 -14 -12   17.70   49.20
   0  14 -12   15.00   40.40
   0  14 -12   77.09   81.99
  -1 -14 -12   -4.10   41.80
  -1  14 -12   -8.90   34.90
  -1  14 -12   30.70   61.59
  -2 -14 -12   48.70   55.89
  -2  14 -12   54.19   45.40
  -2  14 -12  -12.90   57.89
   4  15 -12    1.50   40.60
   3 -15 -12   12.70   36.50
   3  15 -12   20.30   40.50
   2 -15 -12   32.60   42.70
   2  15 -12    5.50   40.60
   1 -15 -12   13.20   40.60
   1  15 -12   39.00   42.30
   0 -15 -12  -31.90   37.80
   0  15 -12  -41.30   36.00
  -1 -15 -12    4.70   44.50
  -1  15 -12   35.90   42.10
  -1  15 -12  -44.30   39.60
  -2 -15 -12   42.90   48.70
  -2  15 -12  -23.50   37.60
  -2  15 -12   35.90   80.19
   3  16 -12   53.19   52.59
   2 -16 -12  121.59   51.69
   2  16 -12  125.99   59.69
   1 -16 -12   18.40   37.00
   1  16 -12   30.70   45.60
   0 -16 -12  -69.29   39.60
   0  16 -12  -28.90   34.60
  -1 -16 -12   28.10   49.20
  -1  16 -12   73.89   79.79
  -1  16 -12    1.30   46.20
  -2 -16 -12   67.19   53.39
  -2  16 -12   43.30   39.40
  -2  16 -12  -17.10   60.39
   3  17 -12   75.79   52.29
   2 -17 -12  -32.00   33.80
   2  17 -12   19.30   45.50
   1 -17 -12   66.69   53.89
   1  17 -12   30.20   45.90
   0 -17 -12   -9.10   47.50
   0  17 -12   42.50   43.30
  -1 -17 -12   23.10   43.90
  -1  17 -12   -1.30   35.10
  -2 -17 -12   -1.70   41.40
  -2  17 -12  -20.50   51.99
  -2  17 -12   47.60   34.00
   3  18 -12   -2.50   45.70
   2 -18 -12   95.59   46.50
   2  18 -12   46.50   47.20
   1 -18 -12   52.59   47.00
   1  18 -12   10.70   44.00
   0 -18 -12  -60.39   34.30
   0  18 -12    6.80   37.20
  -1 -18 -12   65.39   50.59
  -1  18 -12   -1.30   35.70
   2 -19 -12   51.09   41.90
   2  19 -12   62.89   52.39
   1 -19 -12  -65.39   31.30
   1  19 -12   12.60   42.70
   0 -19 -12    4.20   45.50
   0  19 -12   28.80   43.60
  -1 -19 -12   43.80   46.20
  -1  19 -12   83.19   51.69
   2  20 -12  -55.19   34.40
   1 -20 -12  -17.20   40.40
   1  20 -12   17.30   43.80
   0 -20 -12   70.19   55.99
   0  20 -12  -10.20   35.70
   1  21 -12  -22.80   36.80
   4   0 -13   57.49   43.70
   3   0 -13   -1.30   33.10
   2   0 -13   18.40   43.80
   1   0 -13  -11.80   39.20
   0   0 -13   24.90   47.80
  -1   0 -13   50.59   44.80
  -2   0 -13   32.60   56.99
  -3   0 -13   14.20   54.99
   4  -1 -13   49.10   31.10
   4   1 -13   42.80   45.90
   3  -1 -13   41.20   44.90
   3   1 -13   48.80   46.00
   2  -1 -13   12.80   43.80
   2   1 -13   30.70   45.10
   1  -1 -13   -0.70   44.10
   1   1 -13   -4.90   42.50
   0  -1 -13   -0.20   47.30
   0   1 -13   20.90   47.10
  -1  -1 -13   -4.10   46.10
  -1   1 -13   34.70   43.80
  -2  -1 -13    7.20   51.59
  -2   1 -13    2.50   43.40
  -3  -1 -13   28.30   51.19
  -3   1 -13  -14.70   43.50
   4  -2 -13   -0.20   35.30
   4   2 -13  -19.30   41.40
   3  -2 -13   -1.30   29.30
   3   2 -13   -0.20   39.80
   2  -2 -13   48.20   47.90
   2   2 -13   -3.90   39.80
   1  -2 -13   58.69   46.00
   1   2 -13  -17.70   40.70
   0  -2 -13  141.39   65.69
   0   2 -13  169.58   67.19
  -1  -2 -13   30.40   51.39
  -1   2 -13   67.99   55.19
  -2  -2 -13   43.00   52.99
  -2   2 -13   74.49   51.49
  -3  -2 -13   34.00   53.69
  -3   2 -13   43.10   51.69
   4  -3 -13  -14.90   31.40
   4   3 -13    0.50   39.30
   3  -3 -13   -8.20   37.10
   3   3 -13   42.00   45.50
   2  -3 -13   37.20   47.80
   2   3 -13    7.10   41.10
   1  -3 -13  -68.69   37.70
   1   3 -13   12.50   45.90
   0  -3 -13   15.00   47.90
   0   3 -13   42.70   51.99
  -1  -3 -13  159.38   68.09
  -1   3 -13  213.58   70.69
  -2  -3 -13   14.10   52.69
  -2   3 -13   86.19   54.39
  -3  -3 -13  439.36  102.69
  -3   3 -13  338.07   82.59
   4  -4 -13   39.50   38.40
   4   4 -13   18.90   42.40
   3  -4 -13   48.70   49.20
   3   4 -13  -23.90   41.30
   2  -4 -13  278.77   72.39
   2   4 -13  283.27   75.69
   1  -4 -13   36.20   47.90
   1   4 -13    9.60   46.20
   0  -4 -13   47.00   52.79
   0   4 -13   19.10   48.00
  -1  -4 -13   89.19   56.09
  -1   4 -13   41.00   51.89
  -2  -4 -13   -4.20   45.80
  -2   4 -13    7.80   41.60
  -3  -4 -13  457.35  101.19
  -3   4 -13  456.05   89.79
   4  -5 -13   73.59   47.10
   4   5 -13   64.79   43.10
   3  -5 -13  122.69   52.59
   3   5 -13   66.49   54.29
   2  -5 -13  652.63  103.39
   2   5 -13  623.14   98.59
   1  -5 -13  -60.59   40.60
   1   5 -13   43.40   49.00
   0  -5 -13   17.00   45.00
   0   5 -13   10.70   44.80
  -1  -5 -13   77.39   52.59
  -1   5 -13    7.40   48.60
  -2  -5 -13  -25.30   45.30
  -2   5 -13  -39.50   39.50
  -3  -5 -13  129.29   66.99
  -3   5 -13  171.88   63.19
   4  -6 -13   27.50   34.70
   4   6 -13   -7.40   40.10
   3  -6 -13   33.00   37.20
   3   6 -13   46.40   46.70
   2  -6 -13  340.47   79.89
   2   6 -13  345.97   79.59
   1  -6 -13   13.90   44.60
   1   6 -13   34.90   53.29
   0  -6 -13  -25.70   38.80
   0   6 -13  -14.70   42.00
  -1  -6 -13   55.09   56.09
  -1   6 -13   15.10   46.70
  -2  -6 -13   72.69   55.59
  -2   6 -13    0.30   40.10
  -3  -6 -13  108.59   58.99
  -3   6 -13  205.78   68.39
   4  -7 -13  -33.10   29.80
   4   7 -13   38.20   44.80
   3  -7 -13   40.10   33.60
   3   7 -13   13.50   42.20
   2  -7 -13   60.79   50.79
   2   7 -13   87.19   53.09
   1  -7 -13    3.00   41.70
   1   7 -13   79.99   49.20
   0  -7 -13   53.99   55.59
   0   7 -13   21.80   45.50
  -1  -7 -13   -2.40   48.60
  -1   7 -13   35.30   50.49
  -2  -7 -13   96.09   62.79
  -2   7 -13   68.99   51.49
  -3  -7 -13  -31.10   48.70
  -3   7 -13   79.89   47.00
   4  -8 -13   35.40   39.10
   4   8 -13    0.90   40.60
   3  -8 -13  -45.40   28.00
   3   8 -13   38.00   46.80
   2  -8 -13  226.28   67.39
   2   8 -13  214.98   69.99
   1  -8 -13  274.17   72.99
   1   8 -13  258.17   71.79
   1   8 -13   65.39   61.19
   0  -8 -13  -39.60   41.80
   0   8 -13   16.30   48.00
  -1  -8 -13  -36.80   44.80
  -1   8 -13   25.70   46.70
  -2  -8 -13  105.39   66.19
  -2   8 -13  130.49   55.79
  -3   8 -13   74.79   54.99
   4  -9 -13  -26.00   32.50
   4   9 -13   14.70   44.00
   3  -9 -13   37.50   44.10
   3   9 -13  -37.20   41.00
   2  -9 -13  -27.40   32.00
   2   9 -13   39.30   48.20
   1  -9 -13   52.99   43.60
   1   9 -13   16.80   49.10
   1   9 -13  -13.90   39.30
   0  -9 -13  -17.40   43.10
   0   9 -13  -11.50   49.00
   0   9 -13   50.29   51.79
  -1  -9 -13   38.80   54.69
  -1   9 -13   26.70   55.99
  -1   9 -13    1.40   46.20
  -2  -9 -13  236.38   81.09
  -2   9 -13  283.77   79.69
   4 -10 -13   -0.20   30.00
   4  10 -13   -7.00   39.90
   3 -10 -13   83.89   49.20
   3  10 -13   61.89   45.20
   2 -10 -13   16.90   37.60
   2  10 -13   74.59   51.89
   1 -10 -13  114.59   50.09
   1  10 -13  172.18   65.49
   1  10 -13   52.69   60.09
   0 -10 -13  -39.60   36.00
   0  10 -13   31.30   61.69
   0  10 -13  -50.59   38.60
  -1 -10 -13  -23.60   45.80
  -1  10 -13    5.60   58.69
  -1  10 -13   44.20   43.80
  -2 -10 -13  102.79   62.79
  -2  10 -13  -43.80   60.99
  -2  10 -13   56.99   41.20
   4 -11 -13   33.50   33.00
   4  11 -13   -3.40   42.00
   3 -11 -13    2.50   36.10
   3  11 -13    2.00   40.90
   2 -11 -13  -19.50   34.90
   2  11 -13   44.80   49.80
   1 -11 -13   55.69   48.30
   1  11 -13  107.49   54.49
   1  11 -13   20.80   88.39
   0 -11 -13   56.89   45.10
   0  11 -13   -7.50   34.50
   0  11 -13  -41.30   34.80
  -1 -11 -13   86.79   56.89
  -1  11 -13   21.90   65.69
  -1  11 -13   17.20   46.10
  -2 -11 -13   92.29   65.49
  -2  11 -13  -30.60   38.50
  -2  11 -13   52.39   44.00
   3 -12 -13   -3.50   38.30
   3  12 -13   95.59   51.69
   2 -12 -13   26.60   45.80
   2  12 -13   97.69   53.99
   1 -12 -13  105.29   56.69
   1  12 -13  178.98   63.29
   0 -12 -13    0.80   46.90
   0  12 -13  105.49   82.19
   0  12 -13  -25.40   36.60
  -1 -12 -13  -69.09   37.90
  -1  12 -13   29.90   53.79
  -1  12 -13  -66.09   33.40
  -2 -12 -13  -52.09   49.20
  -2  12 -13   13.30   39.50
  -2  12 -13  -27.40   51.49
   3 -13 -13   28.50   39.20
   3  13 -13  -29.20   36.10
   2 -13 -13   52.19   41.80
   2  13 -13   43.90   52.79
   1 -13 -13  -16.90   35.50
   1  13 -13    5.60   41.40
   0 -13 -13   10.30   41.00
   0  13 -13  -25.50   38.80
   0  13 -13   30.00   56.99
  -1 -13 -13  -72.59   37.90
  -1  13 -13  -42.70   35.20
  -1  13 -13    0.00   39.40
  -2 -13 -13  -60.09   37.40
  -2  13 -13  -16.20   29.50
  -2  13 -13    4.40   58.49
   3 -14 -13    8.70   38.50
   3  14 -13   36.10   51.29
   2 -14 -13   21.90   35.90
   2  14 -13   -5.40   41.70
   1 -14 -13   58.99   48.20
   1  14 -13   23.90   51.89
   0 -14 -13  -66.99   38.70
   0  14 -13  -24.50   51.99
   0  14 -13   35.80   43.80
  -1 -14 -13  -25.20   48.90
  -1  14 -13  -33.20   28.50
  -1  14 -13   -8.60   53.59
  -2  14 -13  -33.70   46.40
   3 -15 -13   55.79   45.30
   3  15 -13    6.60   46.00
   2 -15 -13   51.49   41.60
   2  15 -13   17.10   46.30
   1 -15 -13    3.00   43.00
   1  15 -13   85.19   56.09
   0 -15 -13   57.69   55.29
   0  15 -13  -35.70   31.60
  -1 -15 -13  -20.20   37.20
  -1  15 -13   53.09   50.49
  -1  15 -13   62.29   77.99
   2 -16 -13  193.78   63.19
   2  16 -13  -41.70   37.80
   1 -16 -13   56.89   43.00
   1  16 -13   64.89   52.39
   0 -16 -13  154.68   60.39
   0  16 -13  324.57   84.19
  -1 -16 -13   42.10   55.49
  -1  16 -13  112.79   81.39
  -1  16 -13   16.30   42.60
   2 -17 -13   18.10   37.50
   2  17 -13   56.99   52.19
   1 -17 -13   37.70   41.20
   1  17 -13   12.70   45.40
   0 -17 -13   11.90   41.50
   0  17 -13   53.29   48.30
   1 -18 -13   20.10   45.00
   1  18 -13  -79.49   34.30
   0  18 -13   56.19   45.00
   4   0 -14  -28.30   22.90
   3   0 -14   80.69   45.40
   2   0 -14   77.29   52.69
   1   0 -14   28.00   53.19
   0   0 -14   51.49   55.79
  -1   0 -14  -22.60   38.20
  -2   0 -14   30.10   47.40
   4  -1 -14   37.70   40.10
   4   1 -14   57.49   40.60
   3  -1 -14  133.49   57.79
   3   1 -14  143.89   57.59
   2  -1 -14   37.60   46.00
   2   1 -14   36.30   45.90
   1  -1 -14  -31.80   38.00
   1   1 -14    0.30   47.80
   0  -1 -14   18.40   40.60
   0   1 -14   70.69   55.69
  -1  -1 -14   -1.40   44.10
  -1   1 -14   35.40   54.29
  -2  -1 -14   48.70   56.29
  -2   1 -14   24.70   50.29
   4  -2 -14   53.69   41.60
   4   2 -14    8.70   40.30
   3  -2 -14  -27.30   32.70
   3   2 -14   41.40   37.70
   2  -2 -14    0.40   40.90
   2   2 -14   -4.50   38.40
   1  -2 -14  -10.40   40.70
   1   2 -14   23.30   48.90
   0  -2 -14   43.90   51.49
   0   2 -14   -6.80   46.70
  -1  -2 -14   -6.70   42.10
  -1   2 -14  -59.99   35.60
  -2  -2 -14   26.50   48.10
  -2   2 -14   14.80   41.10
   4  -3 -14   52.69   43.20
   4   3 -14  -17.60   32.20
   3  -3 -14  -57.99   31.80
   3   3 -14    2.20   39.80
   2  -3 -14  172.98   63.09
   2   3 -14  153.68   66.69
   1  -3 -14  100.19   56.99
   1   3 -14   35.30   51.59
   0  -3 -14   -7.80   43.70
   0   3 -14  -11.70   43.90
  -1  -3 -14   34.50   46.60
  -1   3 -14  -11.90   43.90
  -2  -3 -14  129.69   60.49
  -2   3 -14  -90.09   36.40
   4  -4 -14   70.19   43.50
   4   4 -14   24.00   40.80
   3  -4 -14  -12.00   37.40
   3   4 -14   -7.20   39.00
   2  -4 -14   29.40   45.40
   2   4 -14   12.90   47.20
   1  -4 -14  171.08   68.79
   1   4 -14  156.88   65.09
   0  -4 -14  -69.89   36.10
   0   4 -14  -24.70   38.40
  -1  -4 -14   72.59   53.29
  -1   4 -14   83.29   58.99
  -2  -4 -14    8.90   45.60
  -2   4 -14  -16.40   45.90
   4  -5 -14   78.99   44.50
   4   5 -14    1.60   35.70
   3  -5 -14  129.69   55.39
   3   5 -14   24.90   44.40
   2  -5 -14  -15.40   38.90
   2   5 -14    9.50   40.20
   1  -5 -14  182.18   65.99
   1   5 -14   59.09   55.29
   0  -5 -14    5.30   46.90
   0   5 -14  -14.00   45.90
  -1  -5 -14  -23.00   47.20
  -1   5 -14  -13.70   42.70
  -2  -5 -14   -2.80   56.39
  -2   5 -14  100.39   60.09
   3  -6 -14   28.30   42.30
   3   6 -14  -25.60   34.70
   2  -6 -14    8.00   44.90
   2   6 -14  116.09   55.69
   1  -6 -14   52.29   53.19
   1   6 -14  -33.80   37.80
   0  -6 -14   56.69   51.19
   0   6 -14   40.80   48.90
  -1  -6 -14   19.10   46.50
  -1   6 -14   40.90   44.20
  -2  -6 -14  -40.40   49.60
  -2   6 -14  110.69   60.19
   3  -7 -14   81.09   52.89
   3   7 -14  143.99   52.89
   2  -7 -14   31.00   48.40
   2   7 -14   45.40   46.50
   1  -7 -14    6.00   49.80
   1   7 -14  -13.00   41.80
   0  -7 -14   62.99   50.79
   0   7 -14   65.69   54.19
  -1  -7 -14   32.90   46.60
  -1   7 -14   31.40   50.19
  -2  -7 -14   24.00   56.99
  -2   7 -14   70.49   58.39
   3  -8 -14   64.69   46.40
   3   8 -14   48.20   49.60
   2  -8 -14   12.80   41.70
   2   8 -14  102.89   58.89
   1  -8 -14   -3.60   46.40
   1   8 -14  -99.29   32.90
   0  -8 -14  -22.60   42.20
   0   8 -14  -23.10   43.20
  -1  -8 -14   99.69   57.39
  -1   8 -14   83.79   51.29
  -2   8 -14   47.40   54.69
   3  -9 -14   -7.60   34.00
   3   9 -14   61.29   47.60
   2  -9 -14   23.50   41.00
   2   9 -14  114.79   60.99
   1  -9 -14  -34.90   44.70
   1   9 -14   36.90   53.39
   0  -9 -14  -35.60   36.50
   0   9 -14  -64.89   33.60
   0   9 -14  -60.49   43.70
  -1  -9 -14  -47.10   40.70
  -1   9 -14    4.80   53.49
  -1   9 -14  -36.90   42.30
   3 -10 -14   18.20   38.70
   3  10 -14   19.90   48.80
   2 -10 -14   53.89   47.60
   2  10 -14   35.30   40.70
   1 -10 -14  576.94   98.99
   1  10 -14  527.15  101.39
   0 -10 -14   40.90   53.99
   0  10 -14   21.70   52.19
   0  10 -14  129.29   63.39
  -1 -10 -14  -15.40   48.10
  -1  10 -14   28.30   65.39
  -1  10 -14  -43.80   34.40
   3 -11 -14  -14.90   35.50
   3  11 -14   17.50   44.50
   2 -11 -14   30.10   42.30
   2  11 -14  174.78   67.69
   1 -11 -14   28.50   44.50
   1  11 -14   88.59   55.09
   0 -11 -14  -41.90   38.80
   0  11 -14   69.69   47.70
   0  11 -14   82.79   82.99
  -1 -11 -14   21.20   53.19
  -1  11 -14   28.00   48.90
  -1  11 -14   19.60   43.70
   2 -12 -14   12.20   48.30
   2  12 -14  -38.40   37.80
   1 -12 -14   23.60   43.70
   1  12 -14   56.99   54.69
   0 -12 -14   80.99   58.89
   0  12 -14   31.40   60.89
   0  12 -14   41.30   51.79
  -1 -12 -14   37.50   56.59
  -1  12 -14  -29.90   51.19
  -1  12 -14    9.00   39.00
   2 -13 -14  -34.20   30.40
   2  13 -14   18.30   48.10
   1 -13 -14   32.40   43.10
   1  13 -14   97.19   53.79
   0 -13 -14  109.39   60.99
   0  13 -14  -22.10   38.60
   0  13 -14   -1.00   58.89
   2  14 -14  -19.00   40.90
   1 -14 -14   27.30   45.10
   1  14 -14  -20.60   37.30
   0 -14 -14   45.00   39.10
   0  14 -14   47.30   46.60
   0  14 -14    5.30   50.99
   3   0 -15   16.80   39.10
   2   0 -15    8.80   43.20
   1   0 -15   -0.70   41.90
   0   0 -15  -15.20   44.80
  -1   0 -15  -63.69   32.90
   3  -1 -15   -9.40   36.90
   3   1 -15   55.49   52.79
   2  -1 -15  -40.20   37.00
   2   1 -15    9.30   43.60
   1  -1 -15   35.40   42.10
   1   1 -15   33.10   51.69
   0  -1 -15    1.80   47.80
   0   1 -15  -18.00   39.60
  -1  -1 -15  -26.10   46.40
  -1   1 -15    6.30   49.00
   3  -2 -15   72.39   49.20
   3   2 -15   48.70   49.90
   2  -2 -15   73.39   54.09
   2   2 -15   -2.50   44.60
   1  -2 -15  127.29   60.79
   1   2 -15   69.39   61.39
   0  -2 -15   94.49   61.89
   0   2 -15   29.60   44.80
  -1  -2 -15   10.80   50.99
  -1   2 -15  -17.40   45.20
   3   3 -15  107.59   54.89
   2  -3 -15  -19.20   44.00
   2   3 -15   38.10   48.20
   1  -3 -15    9.60   41.80
   1   3 -15  145.49   64.69
   0  -3 -15   46.50   51.69
   0   3 -15   78.09   55.39
  -1  -3 -15  -12.10   48.80
  -1   3 -15    4.60   45.10
   2  -4 -15  -53.09   34.80
   2   4 -15   22.60   48.30
   1  -4 -15  -68.29   33.10
   1   4 -15  -19.50   39.40
   0  -4 -15  123.09   63.09
   0   4 -15  214.98   75.99
  -1  -4 -15  -13.40   52.79
  -1   4 -15   43.60   47.30
   2  -5 -15    9.50   45.90
   2   5 -15   81.89   47.40
   1  -5 -15   92.59   50.99
   1   5 -15   35.50   48.90
   0  -5 -15   41.70   44.20
   0   5 -15   30.30   46.40
  -1   5 -15  -19.50   37.50
   2  -6 -15   43.60   50.39
   2   6 -15  -15.40   38.10
   1  -6 -15  144.59   65.59
   1   6 -15   32.60   46.20
   0  -6 -15  -17.20   37.30
   0   6 -15   -7.10   43.20
   2  -7 -15  127.69   60.09
   2   7 -15  173.58   71.39
   1  -7 -15   -6.70   37.00
   1   7 -15  -31.30   34.70
   0  -7 -15  -36.00   36.20
   0   7 -15   19.70   47.50
   2  -8 -15  -28.70   42.30
   2   8 -15   57.69   53.69
   1  -8 -15  123.19   55.49
   1   8 -15   69.99   55.89
   0  -8 -15  -11.40   42.10
   0   8 -15   39.00   48.70
   0   8 -15   19.60   46.10
   1  -9 -15  312.87   83.69
   1   9 -15  139.39   60.39
   0   9 -15   44.20   49.90

_computing_structure_solution     'SHELXT 2014/4 (Sheldrick, 2014)'
;
_shelx_hkl_checksum   20553
